# Supplementary material for: Triazido­[tris­(2-pyridyl-κN)methyl­amine]cobalt(III)
Source: Acta Crystallogr Sect E Struct Rep Online. 2008 Nov 8;64(Pt 12):m1499. doi: 10.1107/S1600536808035162 (PMC2959905; doi:10.1107/S1600536808035162)
Supplement: Supplementary file 1 [file e-64-m1499-sup1.cif]

##############################################################################
###                                                                        ###
###        Electronic paper (Acta Crystallographica Section E)             ###
###                                                                        ###
##############################################################################
#                                                                            #
# This CIF contains the data in a paper accepted for publication in Acta     #
# Crystallographica Section E. It conforms to the requirements of Notes      #
# for Authors for Section E, and has been peer reviewed under the auspices   #
# of the IUCr Commission on Journals.                                        #
#                                                                            #
# Full details of the Crystallographic Information File format               #
# are given in the paper "The Crystallographic Information File (CIF):       #
# a New Standard Archive File for Crystallography" by S. R. Hall, F. H.      #
# Allen and I. D. Brown [Acta Cryst. (1991), A47, 655-685].                  #
#                                                                            #
# The current version of the core CIF dictionary is obtainable from          #
# ftp://ftp.iucr.org/pub/cif_core.dic. The current version number is 2.4.    #
#                                                                            #
# Software is freely available for graphical display of the structure(s) in  #
# this CIF.  For information consult the CIF home page http://www.iucr.org/  #
# cif/home.html                                                              #
#                                                                            #
# This file may be used for bona fide research purposes within the           #
# scientific community so long as proper attribution is given to the journal # 
# article from which it was obtained.                                        #
#                                                                            #
##############################################################################
                                             
data_global
_audit_creation_method     'form.cif (version 2.0)'
_journal_data_validation_number     ?
_journal_date_recd_electronic     2008-09-29
_journal_date_accepted     2008-10-28
_journal_name_full     'Acta Crystallographica, Section E'
_journal_year     2008
_journal_volume     64
_journal_issue     12
_journal_page_first     m1499
_journal_page_last     m1499
_journal_paper_category     QM
_journal_coeditor_code     BI2307
_publ_contact_author_name     'Dr. Hao, Lujiang'
_publ_contact_author_address
;
      College of Food and Biologic Engineering,
      Shandong Institute of Light Industry,
      Jinan, 250353,
      P. R.China
;
_publ_contact_author_email     'lujianghao001@yahoo.com.cn'
_publ_contact_author_fax     '0086-531-82962751'
_publ_contact_author_phone     '0086-531-82962751'
_publ_section_title
;
Triazido[tris(2-pyridyl-\k<i>N</i>)methylamine]cobalt(III)
;
loop_
    _publ_author_name
    _publ_author_address
    'Hao, Lujiang'
;
College of Food and Biological Engineering
Shandong Institute of Light Industry
Jinan 250353
People's Republic of China
;
    'Liu, Xia'
;
Maize Research Institute
Shandong Academy of Agricultural Science
Jinan 250100
People's Republic of China
;
data_I
_audit_creation_method     SHELXL-97
_chemical_name_systematic
;
Triazido[tris(2-pyridyl-\kN)methylamine]cobalt(III)
;
_chemical_name_common     ?
_chemical_formula_moiety     'C16 H14 Co N13'
_chemical_formula_sum     'C16 H14 Co N13'
_chemical_formula_iupac     '[Co (N3)3 (C16 H14 N4)]'
_chemical_formula_weight     447.33
_chemical_melting_point     ?
_symmetry_cell_setting     triclinic
_symmetry_space_group_name_H-M     'P -1'
_symmetry_space_group_name_Hall     '-P 1'
loop_
    _symmetry_equiv_pos_as_xyz
    'x, y, z'
    '-x, -y, -z'
_cell_length_a     10.2063(3)
_cell_length_b     13.6760(6)
_cell_length_c     14.4735(2)
_cell_angle_alpha     68.150(3)
_cell_angle_beta     77.114(2)
_cell_angle_gamma     80.249(2)
_cell_volume     1819.53(10)
_cell_formula_units_Z     4
_cell_measurement_reflns_used     6655
_cell_measurement_theta_min     1.54
_cell_measurement_theta_max     25.50
_cell_measurement_temperature     295(2)
_exptl_crystal_description     block
_exptl_crystal_colour     brown
_exptl_crystal_size_max     0.20
_exptl_crystal_size_mid     0.14
_exptl_crystal_size_min     0.12
_exptl_crystal_density_diffrn     1.633
_exptl_crystal_density_meas     ?
_exptl_crystal_density_method     'not measured'
_exptl_crystal_F_000     912
_exptl_absorpt_coefficient_mu     0.980
_exptl_absorpt_correction_type     multi-scan
_exptl_absorpt_process_details     '(SADABS; Bruker, 2001)'
_exptl_absorpt_correction_T_min     0.828
_exptl_absorpt_correction_T_max     0.892
_exptl_special_details     ?
_diffrn_ambient_temperature     295(2)
_diffrn_radiation_type     MoK\a
_diffrn_radiation_wavelength     0.71073
_diffrn_radiation_source     'fine-focus sealed tube'
_diffrn_radiation_monochromator     graphite
_diffrn_measurement_device_type     'Bruker APEXII CCD'
_diffrn_measurement_method     '\f and \w'
_diffrn_reflns_number     18878
_diffrn_reflns_av_R_equivalents     0.0180
_diffrn_reflns_av_sigmaI/netI     0.0208
_diffrn_reflns_theta_min     1.54
_diffrn_reflns_theta_max     25.50
_diffrn_reflns_theta_full     25.50
_diffrn_measured_fraction_theta_max     0.982
_diffrn_measured_fraction_theta_full     0.982
_diffrn_reflns_limit_h_min     -12
_diffrn_reflns_limit_h_max     12
_diffrn_reflns_limit_k_min     -16
_diffrn_reflns_limit_k_max     16
_diffrn_reflns_limit_l_min     -17
_diffrn_reflns_limit_l_max     17
_diffrn_standards_number     0
_diffrn_standards_interval_count     .
_diffrn_standards_interval_time     .
_diffrn_standards_decay_%     ?
_refine_special_details
;
Refinement of <i>F</i>^2^ against ALL reflections. The weighted <i>R</i>-factor
<i>wR</i> and goodness of fit <i>S</i> are based on <i>F</i>^2^, conventional
<i>R</i>-factors <i>R</i> are based on <i>F</i>, with <i>F</i> set to zero for
negative <i>F</i>^2^. The threshold expression of <i>F</i>^2^ >
\s(<i>F</i>^2^) is used only for calculating <i>R</i>-factors(gt) <i>etc</i>.
and is not relevant to the choice of reflections for refinement.
<i>R</i>-factors based on <i>F</i>^2^ are statistically about twice as large
as those based on <i>F</i>, and <i>R</i>- factors based on ALL data will be
even larger.
;
_reflns_number_total     6655
_reflns_number_gt     5825
_reflns_threshold_expression     I>2\s(I)
_refine_ls_structure_factor_coef     Fsqd
_refine_ls_matrix_type     full
_refine_ls_R_factor_all     0.0343
_refine_ls_R_factor_gt     0.0286
_refine_ls_wR_factor_gt     0.0812
_refine_ls_wR_factor_ref     0.0865
_refine_ls_goodness_of_fit_ref     0.999
_refine_ls_restrained_S_all     0.999
_refine_ls_number_reflns     6655
_refine_ls_number_parameters     557
_refine_ls_number_restraints     0
_refine_ls_hydrogen_treatment     mixed
_refine_ls_weighting_scheme     calc
_refine_ls_weighting_details
           'calc w=1/[\s^2^(Fo^2^)+(0.056P)^2^+0.548P] where P=(Fo^2^+2Fc^2^)/3'
_atom_sites_solution_hydrogens     geom
_atom_sites_solution_primary     direct
_atom_sites_solution_secondary     difmap
_refine_ls_shift/su_max     0.033
_refine_ls_shift/su_mean     0.006
_refine_diff_density_max     0.309
_refine_diff_density_min     -0.224
_refine_ls_extinction_method     none
_refine_ls_extinction_coef     ?
loop_
    _atom_type_symbol
    _atom_type_description
    _atom_type_scat_dispersion_real
    _atom_type_scat_dispersion_imag
    _atom_type_scat_source
    'C' 'C' 0.0033 0.0016
                         'International Tables Vol C Tables 4.2.6.8 and 6.1.1.4'
    'H' 'H' 0.0000 0.0000
                         'International Tables Vol C Tables 4.2.6.8 and 6.1.1.4'
    'N' 'N' 0.0061 0.0033
                         'International Tables Vol C Tables 4.2.6.8 and 6.1.1.4'
    'Co' 'Co' 0.3494 0.9721
                         'International Tables Vol C Tables 4.2.6.8 and 6.1.1.4'
_computing_data_collection     'APEX2 (Bruker, 2004)'
_computing_cell_refinement     'SAINT-Plus (Bruker, 2001)'
_computing_data_reduction     'SAINT-Plus (Bruker, 2001)'
_computing_structure_solution     'SHELXS97 (Sheldrick, 2008)'
_computing_structure_refinement     'SHELXL97 (Sheldrick, 2008)'
_computing_molecular_graphics     'SHELXTL (Sheldrick, 2008)'
_computing_publication_material     'SHELXTL (Sheldrick, 2008)'
loop_
    _atom_site_type_symbol
    _atom_site_label
    _atom_site_fract_x
    _atom_site_fract_y
    _atom_site_fract_z
    _atom_site_U_iso_or_equiv
    _atom_site_adp_type
    _atom_site_calc_flag
    _atom_site_refinement_flags
    _atom_site_occupancy
    _atom_site_disorder_assembly
    _atom_site_disorder_group
    Co Co1' 0.08066(2) 0.308970(19) 0.810308(17) 0.02644(8) Uani d . 1 . .
    Co Co1 0.26516(3) 0.20548(2) 0.299922(19) 0.03377(9) Uani d . 1 . .
    C C1 0.2380(3) 0.0073(2) 0.46611(17) 0.0542(6) Uani d . 1 . .
    H H1 0.2814 0.0390 0.4962 0.065 Uiso calc R 1 . .
    C C2 0.1936(3) -0.0916(2) 0.5212(2) 0.0685(8) Uani d . 1 . .
    H H2 0.2090 -0.1269 0.5871 0.082 Uiso calc R 1 . .
    C C3 0.1266(3) -0.1370(2) 0.4774(2) 0.0690(8) Uani d . 1 . .
    H H3 0.0923 -0.2019 0.5146 0.083 Uiso calc R 1 . .
    C C4 0.1102(3) -0.08588(18) 0.37784(19) 0.0530(6) Uani d . 1 . .
    H H4 0.0667 -0.1164 0.3467 0.064 Uiso calc R 1 . .
    C C5 0.1600(2) 0.01205(16) 0.32530(16) 0.0390(5) Uani d . 1 . .
    C C6 0.1434(2) 0.07501(15) 0.21526(15) 0.0349(4) Uani d . 1 . .
    C C7 0.04845(18) 0.17351(15) 0.21651(14) 0.0313(4) Uani d . 1 . .
    C C8 -0.0757(2) 0.19521(17) 0.18453(15) 0.0404(5) Uani d . 1 . .
    H H8 -0.1040 0.1488 0.1613 0.048 Uiso calc R 1 . .
    C C9 -0.1558(2) 0.28565(19) 0.18759(17) 0.0471(5) Uani d . 1 . .
    H H9 -0.2392 0.3011 0.1668 0.057 Uiso calc R 1 . .
    C C10 -0.1112(2) 0.35281(18) 0.22176(17) 0.0471(5) Uani d . 1 . .
    H H10 -0.1637 0.4147 0.2240 0.056 Uiso calc R 1 . .
    C C11 0.0128(2) 0.32761(16) 0.25290(15) 0.0387(5) Uani d . 1 . .
    H H11 0.0426 0.3734 0.2762 0.046 Uiso calc R 1 . .
    C C12 0.28077(19) 0.11126(15) 0.14989(15) 0.0340(4) Uani d . 1 . .
    C C13 0.3317(2) 0.08941(18) 0.06194(17) 0.0454(5) Uani d . 1 . .
    H H13 0.2849 0.0507 0.0413 0.054 Uiso calc R 1 . .
    C C14 0.4534(3) 0.12597(19) 0.00521(18) 0.0529(6) Uani d . 1 . .
    H H14 0.4884 0.1131 -0.0547 0.064 Uiso calc R 1 . .
    C C15 0.5216(2) 0.18087(19) 0.03765(19) 0.0537(6) Uani d . 1 . .
    H H15 0.6048 0.2039 0.0014 0.064 Uiso calc R 1 . .
    C C16 0.4654(2) 0.20184(18) 0.12520(17) 0.0453(5) Uani d . 1 . .
    H H16 0.5109 0.2407 0.1466 0.054 Uiso calc R 1 . .
    C C1' 0.2190(2) 0.11662(17) 0.78384(17) 0.0435(5) Uani d . 1 . .
    H H1' 0.1346 0.0918 0.8127 0.052 Uiso calc R 1 . .
    C C2' 0.3226(2) 0.05019(19) 0.7545(2) 0.0562(6) Uani d . 1 . .
    H H2' 0.3088 -0.0185 0.7635 0.067 Uiso calc R 1 . .
    C C3' 0.4475(2) 0.0874(2) 0.7115(2) 0.0571(6) Uani d . 1 . .
    H H3' 0.5192 0.0443 0.6904 0.069 Uiso calc R 1 . .
    C C4' 0.4649(2) 0.18962(18) 0.70021(18) 0.0453(5) Uani d . 1 . .
    H H4' 0.5487 0.2157 0.6717 0.054 Uiso calc R 1 . .
    C C5' 0.35712(18) 0.25276(16) 0.73144(14) 0.0317(4) Uani d . 1 . .
    C C6' 0.36740(17) 0.36699(16) 0.71976(14) 0.0312(4) Uani d . 1 . .
    C C7' 0.26982(18) 0.44037(15) 0.65124(13) 0.0292(4) Uani d . 1 . .
    C C8' 0.3112(2) 0.52144(17) 0.56277(15) 0.0404(5) Uani d . 1 . .
    H H8' 0.4020 0.5330 0.5416 0.048 Uiso calc R 1 . .
    C C9' 0.2168(2) 0.58487(18) 0.50625(16) 0.0466(5) Uani d . 1 . .
    H H9' 0.2434 0.6394 0.4462 0.056 Uiso calc R 1 . .
    C C10' 0.0833(2) 0.56725(17) 0.53900(15) 0.0410(5) Uani d . 1 . .
    H H10' 0.0181 0.6102 0.5022 0.049 Uiso calc R 1 . .
    C C11' 0.0474(2) 0.48495(16) 0.62732(14) 0.0341(4) Uani d . 1 . .
    H H11' -0.0430 0.4722 0.6490 0.041 Uiso calc R 1 . .
    C C12' 0.32219(18) 0.38099(15) 0.82358(14) 0.0306(4) Uani d . 1 . .
    C C13' 0.4033(2) 0.41939(18) 0.86443(16) 0.0428(5) Uani d . 1 . .
    H H13' 0.4906 0.4344 0.8311 0.051 Uiso calc R 1 . .
    C C14' 0.3538(2) 0.4352(2) 0.95506(18) 0.0505(6) Uani d . 1 . .
    H H14' 0.4068 0.4620 0.9829 0.061 Uiso calc R 1 . .
    C C15' 0.2253(2) 0.41100(18) 1.00387(16) 0.0455(5) Uani d . 1 . .
    H H15' 0.1903 0.4211 1.0651 0.055 Uiso calc R 1 . .
    C C16' 0.1495(2) 0.37165(16) 0.96077(14) 0.0370(4) Uani d . 1 . .
    H H16' 0.0629 0.3545 0.9941 0.044 Uiso calc R 1 . .
    H H4A 0.077(3) 0.046(3) 0.116(3) 0.088(12) Uiso d . 1 . .
    H H4B 0.133(3) -0.039(2) 0.180(2) 0.053(8) Uiso d . 1 . .
    H H4C 0.510(2) 0.463(2) 0.6662(17) 0.041(6) Uiso d . 1 . .
    H H4D 0.556(3) 0.354(2) 0.715(2) 0.054(8) Uiso d . 1 . .
    N N1 0.21948(17) 0.05876(14) 0.36963(13) 0.0397(4) Uani d . 1 . .
    N N2 0.09126(15) 0.23921(12) 0.25047(11) 0.0311(3) Uani d . 1 . .
    N N3 0.34651(16) 0.16761(13) 0.18047(12) 0.0350(4) Uani d . 1 . .
    N N4 0.0822(2) 0.01220(19) 0.17793(18) 0.0477(5) Uani d . 1 . .
    N N5 0.4350(2) 0.16394(19) 0.34980(17) 0.0590(5) Uani d . 1 . .
    N N6 0.4967(2) 0.2294(2) 0.35298(19) 0.0679(7) Uani d . 1 . .
    N N7 0.5618(3) 0.2892(3) 0.3565(3) 0.1143(12) Uani d . 1 . .
    N N8 0.31082(19) 0.34925(15) 0.22377(14) 0.0442(4) Uani d . 1 . .
    N N9 0.30464(17) 0.41107(15) 0.26644(14) 0.0437(4) Uani d . 1 . .
    N N10 0.2999(2) 0.47478(18) 0.30208(18) 0.0608(6) Uani d . 1 . .
    N N11 0.1681(2) 0.24176(17) 0.41551(14) 0.0497(5) Uani d . 1 . .
    N N12 0.2200(2) 0.25807(19) 0.47283(15) 0.0576(5) Uani d . 1 . .
    N N13 0.2617(3) 0.2758(3) 0.5315(2) 0.1140(13) Uani d . 1 . .
    N N1' 0.23509(15) 0.21628(12) 0.77228(12) 0.0309(3) Uani d . 1 . .
    N N2' 0.13866(14) 0.42244(12) 0.68322(11) 0.0276(3) Uani d . 1 . .
    N N3' 0.19653(15) 0.35702(12) 0.87168(11) 0.0295(3) Uani d . 1 . .
    N N4' 0.50443(17) 0.39349(18) 0.67291(15) 0.0407(4) Uani d . 1 . .
    N N5' 0.03456(17) 0.19858(14) 0.94046(13) 0.0391(4) Uani d . 1 . .
    N N6' -0.05808(16) 0.14639(13) 0.96236(12) 0.0347(4) Uani d . 1 . .
    N N7' -0.1435(2) 0.09138(17) 0.99093(16) 0.0543(5) Uani d . 1 . .
    N N8' -0.06488(16) 0.40910(13) 0.84197(13) 0.0365(4) Uani d . 1 . .
    N N9' -0.16651(16) 0.38260(14) 0.90016(13) 0.0382(4) Uani d . 1 . .
    N N10' -0.2668(2) 0.36471(19) 0.95508(19) 0.0677(7) Uani d . 1 . .
    N N11' -0.02658(16) 0.26267(15) 0.74183(13) 0.0393(4) Uani d . 1 . .
    N N12' -0.14505(16) 0.25427(13) 0.76507(13) 0.0356(4) Uani d . 1 . .
    N N13' -0.25777(19) 0.23998(19) 0.78241(18) 0.0588(6) Uani d . 1 . .
loop_
    _atom_site_aniso_label
    _atom_site_aniso_U_11
    _atom_site_aniso_U_22
    _atom_site_aniso_U_33
    _atom_site_aniso_U_12
    _atom_site_aniso_U_13
    _atom_site_aniso_U_23
    Co1' 0.02280(13) 0.02834(15) 0.02953(14) -0.00705(10) -0.00219(9)
                                                                    -0.01100(11)
    Co1 0.03571(15) 0.03377(16) 0.03405(15) -0.00451(11) -0.00721(11)
                                                                    -0.01317(12)
    C1 0.0648(15) 0.0494(14) 0.0385(12) 0.0027(12) -0.0097(10) -0.0072(11)
    C2 0.0843(19) 0.0540(16) 0.0415(13) 0.0070(15) -0.0040(13) 0.0027(12)
    C3 0.085(2) 0.0351(13) 0.0598(16) -0.0063(13) 0.0103(14) 0.0011(12)
    C4 0.0591(14) 0.0327(12) 0.0578(14) -0.0083(10) 0.0051(11) -0.0124(11)
    C5 0.0373(10) 0.0291(10) 0.0439(11) -0.0003(8) 0.0029(8) -0.0122(9)
    C6 0.0367(10) 0.0284(10) 0.0399(10) -0.0074(8) -0.0007(8) -0.0140(8)
    C7 0.0335(9) 0.0297(10) 0.0295(9) -0.0093(8) 0.0014(7) -0.0102(8)
    C8 0.0386(11) 0.0469(13) 0.0390(11) -0.0096(9) -0.0050(8) -0.0175(10)
    C9 0.0364(11) 0.0547(14) 0.0476(12) 0.0022(10) -0.0100(9) -0.0161(11)
    C10 0.0443(12) 0.0408(12) 0.0500(12) 0.0088(10) -0.0074(10) -0.0150(10)
    C11 0.0452(11) 0.0312(10) 0.0398(10) -0.0024(9) -0.0027(9) -0.0157(9)
    C12 0.0346(10) 0.0269(10) 0.0379(10) -0.0005(8) -0.0024(8) -0.0117(8)
    C13 0.0518(13) 0.0403(12) 0.0457(12) -0.0014(10) -0.0021(10) -0.0219(10)
    C14 0.0590(14) 0.0443(13) 0.0473(13) -0.0017(11) 0.0119(11) -0.0201(11)
    C15 0.0415(12) 0.0458(13) 0.0599(14) -0.0057(10) 0.0147(10) -0.0155(11)
    C16 0.0351(10) 0.0434(12) 0.0553(13) -0.0087(9) -0.0005(9) -0.0169(10)
    C1' 0.0404(11) 0.0338(11) 0.0566(13) -0.0077(9) -0.0040(9) -0.0167(10)
    C2' 0.0507(13) 0.0350(12) 0.0838(18) -0.0008(10) -0.0073(12) -0.0257(12)
    C3' 0.0418(12) 0.0473(14) 0.0804(17) 0.0102(11) -0.0055(12) -0.0294(13)
    C4' 0.0284(10) 0.0500(13) 0.0571(13) 0.0000(9) -0.0034(9) -0.0221(11)
    C5' 0.0274(9) 0.0366(11) 0.0323(9) -0.0027(8) -0.0065(7) -0.0129(8)
    C6' 0.0229(8) 0.0376(11) 0.0338(9) -0.0092(8) 0.0004(7) -0.0136(8)
    C7' 0.0295(9) 0.0317(10) 0.0296(9) -0.0069(7) -0.0002(7) -0.0155(8)
    C8' 0.0375(10) 0.0395(12) 0.0387(11) -0.0072(9) 0.0058(8) -0.0131(9)
    C9' 0.0581(13) 0.0367(12) 0.0339(10) -0.0020(10) 0.0019(9) -0.0064(9)
    C10' 0.0502(12) 0.0374(11) 0.0347(10) 0.0052(9) -0.0120(9) -0.0132(9)
    C11' 0.0351(10) 0.0372(11) 0.0352(10) -0.0006(8) -0.0083(8) -0.0184(9)
    C12' 0.0294(9) 0.0312(10) 0.0317(9) -0.0070(8) -0.0065(7) -0.0092(8)
    C13' 0.0360(10) 0.0532(13) 0.0463(12) -0.0177(10) -0.0067(9) -0.0200(10)
    C14' 0.0542(13) 0.0613(15) 0.0495(13) -0.0175(11) -0.0167(10) -0.0251(12)
    C15' 0.0604(14) 0.0508(13) 0.0315(10) -0.0156(11) -0.0070(9) -0.0175(10)
    C16' 0.0419(11) 0.0407(11) 0.0286(9) -0.0135(9) -0.0006(8) -0.0115(8)
    N1 0.0420(9) 0.0341(9) 0.0351(9) 0.0013(7) -0.0038(7) -0.0069(7)
    N2 0.0336(8) 0.0272(8) 0.0316(8) -0.0034(6) -0.0020(6) -0.0114(7)
    N3 0.0330(8) 0.0321(9) 0.0385(9) -0.0029(7) -0.0029(7) -0.0128(7)
    N4 0.0523(12) 0.0377(11) 0.0613(14) -0.0110(10) -0.0061(10) -0.0259(11)
    N5 0.0521(12) 0.0670(14) 0.0663(13) 0.0004(11) -0.0281(10) -0.0250(11)
    N6 0.0386(11) 0.100(2) 0.0765(16) -0.0055(12) -0.0177(10) -0.0401(15)
    N7 0.0655(17) 0.139(3) 0.168(3) -0.0211(19) -0.043(2) -0.069(3)
    N8 0.0550(11) 0.0400(10) 0.0442(10) -0.0146(8) -0.0085(8) -0.0178(9)
    N9 0.0397(10) 0.0428(11) 0.0520(11) -0.0139(8) -0.0090(8) -0.0154(9)
    N10 0.0627(13) 0.0567(13) 0.0775(15) -0.0207(11) -0.0087(11) -0.0352(12)
    N11 0.0538(11) 0.0620(13) 0.0423(10) -0.0063(9) -0.0073(8) -0.0286(9)
    N12 0.0605(12) 0.0751(15) 0.0439(11) 0.0040(11) -0.0146(10) -0.0297(11)
    N13 0.107(2) 0.188(4) 0.086(2) 0.003(2) -0.0369(18) -0.088(2)
    N1' 0.0264(7) 0.0304(8) 0.0365(8) -0.0039(6) -0.0047(6) -0.0123(7)
    N2' 0.0273(7) 0.0304(8) 0.0282(7) -0.0045(6) -0.0034(6) -0.0138(6)
    N3' 0.0302(8) 0.0315(8) 0.0268(7) -0.0087(6) -0.0034(6) -0.0086(6)
    N4' 0.0257(8) 0.0520(12) 0.0453(10) -0.0134(8) 0.0011(7) -0.0177(9)
    N5' 0.0377(9) 0.0398(10) 0.0368(9) -0.0163(8) -0.0025(7) -0.0069(8)
    N6' 0.0352(9) 0.0331(9) 0.0335(8) -0.0065(8) -0.0016(7) -0.0102(7)
    N7' 0.0510(11) 0.0525(12) 0.0569(12) -0.0245(10) -0.0030(9) -0.0115(10)
    N8' 0.0291(8) 0.0353(9) 0.0429(9) -0.0045(7) 0.0024(7) -0.0152(8)
    N9' 0.0342(9) 0.0373(10) 0.0487(10) -0.0061(7) -0.0017(8) -0.0234(8)
    N10' 0.0462(11) 0.0675(15) 0.0875(16) -0.0213(11) 0.0271(11) -0.0402(13)
    N11' 0.0323(9) 0.0476(11) 0.0482(10) -0.0111(8) -0.0065(7) -0.0255(8)
    N12' 0.0356(9) 0.0318(9) 0.0439(9) -0.0032(7) -0.0140(7) -0.0145(7)
    N13' 0.0329(10) 0.0718(15) 0.0788(14) -0.0106(9) -0.0164(9) -0.0281(12)
_geom_special_details
;
All e.s.d.'s (except the e.s.d. in the dihedral angle between two l.s. planes)
are estimated using the full covariance matrix. The cell e.s.d.'s are taken
into account individually in the estimation of e.s.d.'s in distances, angles
and torsion angles; correlations between e.s.d.'s in cell parameters are only
used when they are defined by crystal symmetry. An approximate (isotropic)
treatment of cell e.s.d.'s is used for estimating e.s.d.'s involving l.s.
planes.
;
loop_
    _geom_bond_atom_site_label_1
    _geom_bond_atom_site_label_2
    _geom_bond_site_symmetry_2
    _geom_bond_distance
    _geom_bond_publ_flag
    Co1' N11' . 1.9408(17) ?
    Co1' N8' . 1.9407(16) ?
    Co1' N5' . 1.9436(16) ?
    Co1' N3' . 1.9456(16) ?
    Co1' N2' . 1.9603(15) ?
    Co1' N1' . 1.9621(15) ?
    Co1 N11 . 1.9335(18) ?
    Co1 N8 . 1.9406(18) ?
    Co1 N5 . 1.941(2) ?
    Co1 N3 . 1.9563(17) ?
    Co1 N1 . 1.9651(18) ?
    Co1 N2 . 1.9796(16) ?
    C1 N1 . 1.350(3) ?
    C1 C2 . 1.384(4) ?
    C1 H1 . 0.930 ?
    C2 C3 . 1.374(4) ?
    C2 H2 . 0.930 ?
    C3 C4 . 1.382(4) ?
    C3 H3 . 0.930 ?
    C4 C5 . 1.390(3) ?
    C4 H4 . 0.930 ?
    C5 N1 . 1.341(3) ?
    C5 C6 . 1.535(3) ?
    C6 N4 . 1.448(3) ?
    C6 C7 . 1.524(3) ?
    C6 C12 . 1.550(3) ?
    C7 N2 . 1.341(3) ?
    C7 C8 . 1.392(3) ?
    C8 C9 . 1.372(3) ?
    C8 H8 . 0.930 ?
    C9 C10 . 1.370(3) ?
    C9 H9 . 0.930 ?
    C10 C11 . 1.384(3) ?
    C10 H10 . 0.930 ?
    C11 N2 . 1.340(2) ?
    C11 H11 . 0.930 ?
    C12 N3 . 1.342(3) ?
    C12 C13 . 1.384(3) ?
    C13 C14 . 1.385(3) ?
    C13 H13 . 0.930 ?
    C14 C15 . 1.361(4) ?
    C14 H14 . 0.930 ?
    C15 C16 . 1.381(3) ?
    C15 H15 . 0.930 ?
    C16 N3 . 1.346(3) ?
    C16 H16 . 0.930 ?
    C1' N1' . 1.344(3) ?
    C1' C2' . 1.373(3) ?
    C1' H1' . 0.930 ?
    C2' C3' . 1.379(4) ?
    C2' H2' . 0.930 ?
    C3' C4' . 1.383(3) ?
    C3' H3' . 0.930 ?
    C4' C5' . 1.381(3) ?
    C4' H4' . 0.930 ?
    C5' N1' . 1.346(2) ?
    C5' C6' . 1.527(3) ?
    C6' N4' . 1.454(2) ?
    C6' C7' . 1.531(3) ?
    C6' C12' . 1.544(3) ?
    C7' N2' . 1.348(2) ?
    C7' C8' . 1.381(3) ?
    C8' C9' . 1.375(3) ?
    C8' H8' . 0.930 ?
    C9' C10' . 1.370(3) ?
    C9' H9' . 0.930 ?
    C10' C11' . 1.377(3) ?
    C10' H10' . 0.930 ?
    C11' N2' . 1.344(2) ?
    C11' H11' . 0.930 ?
    C12' N3' . 1.346(2) ?
    C12' C13' . 1.381(3) ?
    C13' C14' . 1.379(3) ?
    C13' H13' . 0.930 ?
    C14' C15' . 1.374(3) ?
    C14' H14' . 0.930 ?
    C15' C16' . 1.372(3) ?
    C15' H15' . 0.930 ?
    C16' N3' . 1.348(2) ?
    C16' H16' . 0.930 ?
    N4 H4A . 0.86(4) ?
    N4 H4B . 0.79(3) ?
    N5 N6 . 1.198(3) ?
    N6 N7 . 1.159(4) ?
    N8 N9 . 1.206(3) ?
    N9 N10 . 1.156(3) ?
    N11 N12 . 1.180(3) ?
    N12 N13 . 1.145(3) ?
    N4' H4C . 0.92(3) ?
    N4' H4D . 0.86(3) ?
    N5' N6' . 1.196(2) ?
    N6' N7' . 1.152(2) ?
    N8' N9' . 1.195(2) ?
    N9' N10' . 1.147(2) ?
    N11' N12' . 1.194(2) ?
    N12' N13' . 1.156(2) ?
loop_
    _geom_angle_atom_site_label_1
    _geom_angle_atom_site_label_2
    _geom_angle_atom_site_label_3
    _geom_angle_site_symmetry_1
    _geom_angle_site_symmetry_3
    _geom_angle
    _geom_angle_publ_flag
    N11' Co1' N8' . . 92.84(7) ?
    N11' Co1' N5' . . 94.69(7) ?
    N8' Co1' N5' . . 93.10(7) ?
    N11' Co1' N3' . . 176.55(7) ?
    N8' Co1' N3' . . 89.23(7) ?
    N5' Co1' N3' . . 87.95(7) ?
    N11' Co1' N2' . . 89.69(7) ?
    N8' Co1' N2' . . 87.79(7) ?
    N5' Co1' N2' . . 175.48(7) ?
    N3' Co1' N2' . . 87.63(6) ?
    N11' Co1' N1' . . 88.91(7) ?
    N8' Co1' N1' . . 175.94(7) ?
    N5' Co1' N1' . . 90.40(7) ?
    N3' Co1' N1' . . 88.84(7) ?
    N2' Co1' N1' . . 88.57(6) ?
    N11 Co1 N8 . . 92.79(9) ?
    N11 Co1 N5 . . 94.33(9) ?
    N8 Co1 N5 . . 92.47(9) ?
    N11 Co1 N3 . . 174.49(8) ?
    N8 Co1 N3 . . 88.90(7) ?
    N5 Co1 N3 . . 90.83(8) ?
    N11 Co1 N1 . . 90.12(8) ?
    N8 Co1 N1 . . 176.71(8) ?
    N5 Co1 N1 . . 88.82(9) ?
    N3 Co1 N1 . . 88.06(7) ?
    N11 Co1 N2 . . 86.79(7) ?
    N8 Co1 N2 . . 90.55(7) ?
    N5 Co1 N2 . . 176.72(8) ?
    N3 Co1 N2 . . 87.95(7) ?
    N1 Co1 N2 . . 88.10(7) ?
    N1 C1 C2 . . 121.4(3) ?
    N1 C1 H1 . . 119.3 ?
    C2 C1 H1 . . 119.3 ?
    C3 C2 C1 . . 119.1(2) ?
    C3 C2 H2 . . 120.4 ?
    C1 C2 H2 . . 120.4 ?
    C2 C3 C4 . . 119.8(2) ?
    C2 C3 H3 . . 120.1 ?
    C4 C3 H3 . . 120.1 ?
    C3 C4 C5 . . 118.5(3) ?
    C3 C4 H4 . . 120.7 ?
    C5 C4 H4 . . 120.7 ?
    N1 C5 C4 . . 121.7(2) ?
    N1 C5 C6 . . 116.48(17) ?
    C4 C5 C6 . . 121.8(2) ?
    N4 C6 C7 . . 109.19(18) ?
    N4 C6 C5 . . 109.42(18) ?
    C7 C6 C5 . . 106.55(16) ?
    N4 C6 C12 . . 113.13(17) ?
    C7 C6 C12 . . 108.01(15) ?
    C5 C6 C12 . . 110.32(16) ?
    N2 C7 C8 . . 121.29(18) ?
    N2 C7 C6 . . 116.02(17) ?
    C8 C7 C6 . . 122.69(18) ?
    C9 C8 C7 . . 119.5(2) ?
    C9 C8 H8 . . 120.3 ?
    C7 C8 H8 . . 120.3 ?
    C10 C9 C8 . . 119.0(2) ?
    C10 C9 H9 . . 120.5 ?
    C8 C9 H9 . . 120.5 ?
    C9 C10 C11 . . 119.4(2) ?
    C9 C10 H10 . . 120.3 ?
    C11 C10 H10 . . 120.3 ?
    N2 C11 C10 . . 121.9(2) ?
    N2 C11 H11 . . 119.0 ?
    C10 C11 H11 . . 119.0 ?
    N3 C12 C13 . . 121.27(18) ?
    N3 C12 C6 . . 117.20(16) ?
    C13 C12 C6 . . 121.50(19) ?
    C14 C13 C12 . . 119.0(2) ?
    C14 C13 H13 . . 120.5 ?
    C12 C13 H13 . . 120.5 ?
    C15 C14 C13 . . 119.6(2) ?
    C15 C14 H14 . . 120.2 ?
    C13 C14 H14 . . 120.2 ?
    C14 C15 C16 . . 119.1(2) ?
    C14 C15 H15 . . 120.5 ?
    C16 C15 H15 . . 120.5 ?
    N3 C16 C15 . . 121.9(2) ?
    N3 C16 H16 . . 119.1 ?
    C15 C16 H16 . . 119.1 ?
    N1' C1' C2' . . 122.4(2) ?
    N1' C1' H1' . . 118.8 ?
    C2' C1' H1' . . 118.8 ?
    C3' C2' C1' . . 118.7(2) ?
    C3' C2' H2' . . 120.7 ?
    C1' C2' H2' . . 120.7 ?
    C2' C3' C4' . . 119.2(2) ?
    C2' C3' H3' . . 120.4 ?
    C4' C3' H3' . . 120.4 ?
    C5' C4' C3' . . 119.6(2) ?
    C5' C4' H4' . . 120.2 ?
    C3' C4' H4' . . 120.2 ?
    N1' C5' C4' . . 120.82(19) ?
    N1' C5' C6' . . 116.36(15) ?
    C4' C5' C6' . . 122.80(17) ?
    N4' C6' C5' . . 108.89(16) ?
    N4' C6' C7' . . 109.04(16) ?
    C5' C6' C7' . . 108.97(15) ?
    N4' C6' C12' . . 113.23(16) ?
    C5' C6' C12' . . 109.64(15) ?
    C7' C6' C12' . . 106.98(15) ?
    N2' C7' C8' . . 121.22(17) ?
    N2' C7' C6' . . 115.82(15) ?
    C8' C7' C6' . . 122.96(16) ?
    C9' C8' C7' . . 119.35(19) ?
    C9' C8' H8' . . 120.3 ?
    C7' C8' H8' . . 120.3 ?
    C10' C9' C8' . . 119.51(19) ?
    C10' C9' H9' . . 120.2 ?
    C8' C9' H9' . . 120.2 ?
    C9' C10' C11' . . 118.90(19) ?
    C9' C10' H10' . . 120.5 ?
    C11' C10' H10' . . 120.5 ?
    N2' C11' C10' . . 122.12(18) ?
    N2' C11' H11' . . 118.9 ?
    C10' C11' H11' . . 118.9 ?
    N3' C12' C13' . . 121.07(18) ?
    N3' C12' C6' . . 116.41(16) ?
    C13' C12' C6' . . 122.49(16) ?
    C14' C13' C12' . . 119.39(19) ?
    C14' C13' H13' . . 120.3 ?
    C12' C13' H13' . . 120.3 ?
    C15' C14' C13' . . 119.4(2) ?
    C15' C14' H14' . . 120.3 ?
    C13' C14' H14' . . 120.3 ?
    C16' C15' C14' . . 118.86(19) ?
    C16' C15' H15' . . 120.6 ?
    C14' C15' H15' . . 120.6 ?
    N3' C16' C15' . . 122.15(18) ?
    N3' C16' H16' . . 118.9 ?
    C15' C16' H16' . . 118.9 ?
    C5 N1 C1 . . 119.4(2) ?
    C5 N1 Co1 . . 120.66(14) ?
    C1 N1 Co1 . . 119.71(17) ?
    C11 N2 C7 . . 118.97(17) ?
    C11 N2 Co1 . . 119.98(14) ?
    C7 N2 Co1 . . 121.03(13) ?
    C16 N3 C12 . . 119.15(18) ?
    C16 N3 Co1 . . 120.69(15) ?
    C12 N3 Co1 . . 120.07(12) ?
    C6 N4 H4A . . 109(2) ?
    C6 N4 H4B . . 107(2) ?
    H4A N4 H4B . . 107(3) ?
    N6 N5 Co1 . . 120.19(19) ?
    N7 N6 N5 . . 176.7(3) ?
    N9 N8 Co1 . . 120.37(15) ?
    N10 N9 N8 . . 176.1(2) ?
    N12 N11 Co1 . . 124.36(17) ?
    N13 N12 N11 . . 175.3(3) ?
    C5' N1' C1' . . 119.33(17) ?
    C5' N1' Co1' . . 120.43(13) ?
    C1' N1' Co1' . . 120.21(13) ?
    C11' N2' C7' . . 118.88(16) ?
    C11' N2' Co1' . . 120.25(12) ?
    C7' N2' Co1' . . 120.86(12) ?
    C12' N3' C16' . . 119.08(16) ?
    C12' N3' Co1' . . 120.54(12) ?
    C16' N3' Co1' . . 120.30(13) ?
    C6' N4' H4C . . 108.3(14) ?
    C6' N4' H4D . . 106.8(17) ?
    H4C N4' H4D . . 107(2) ?
    N6' N5' Co1' . . 124.28(14) ?
    N7' N6' N5' . . 174.3(2) ?
    N9' N8' Co1' . . 123.02(14) ?
    N10' N9' N8' . . 175.1(2) ?
    N12' N11' Co1' . . 126.01(14) ?
    N13' N12' N11' . . 173.6(2) ?
loop_
    _geom_torsion_atom_site_label_1
    _geom_torsion_atom_site_label_2
    _geom_torsion_atom_site_label_3
    _geom_torsion_atom_site_label_4
    _geom_torsion_site_symmetry_1
    _geom_torsion_site_symmetry_2
    _geom_torsion_site_symmetry_3
    _geom_torsion_site_symmetry_4
    _geom_torsion
    _geom_torsion_publ_flag
    N1 C1 C2 C3 . . . . -1.5(4) ?
    C1 C2 C3 C4 . . . . 3.1(4) ?
    C2 C3 C4 C5 . . . . -1.4(4) ?
    C3 C4 C5 N1 . . . . -2.0(3) ?
    C3 C4 C5 C6 . . . . -178.7(2) ?
    N1 C5 C6 N4 . . . . 178.02(17) ?
    C4 C5 C6 N4 . . . . -5.1(3) ?
    N1 C5 C6 C7 . . . . -64.1(2) ?
    C4 C5 C6 C7 . . . . 112.9(2) ?
    N1 C5 C6 C12 . . . . 52.9(2) ?
    C4 C5 C6 C12 . . . . -130.1(2) ?
    N4 C6 C7 N2 . . . . 179.37(17) ?
    C5 C6 C7 N2 . . . . 61.3(2) ?
    C12 C6 C7 N2 . . . . -57.2(2) ?
    N4 C6 C7 C8 . . . . -0.6(3) ?
    C5 C6 C7 C8 . . . . -118.7(2) ?
    C12 C6 C7 C8 . . . . 122.74(19) ?
    N2 C7 C8 C9 . . . . 0.1(3) ?
    C6 C7 C8 C9 . . . . -179.86(18) ?
    C7 C8 C9 C10 . . . . 0.3(3) ?
    C8 C9 C10 C11 . . . . -0.4(3) ?
    C9 C10 C11 N2 . . . . 0.1(3) ?
    N4 C6 C12 N3 . . . . -178.29(19) ?
    C7 C6 C12 N3 . . . . 60.7(2) ?
    C5 C6 C12 N3 . . . . -55.3(2) ?
    N4 C6 C12 C13 . . . . 3.7(3) ?
    C7 C6 C12 C13 . . . . -117.3(2) ?
    C5 C6 C12 C13 . . . . 126.6(2) ?
    N3 C12 C13 C14 . . . . 0.5(3) ?
    C6 C12 C13 C14 . . . . 178.5(2) ?
    C12 C13 C14 C15 . . . . 1.1(3) ?
    C13 C14 C15 C16 . . . . -2.0(4) ?
    C14 C15 C16 N3 . . . . 1.4(4) ?
    N1' C1' C2' C3' . . . . -0.1(4) ?
    C1' C2' C3' C4' . . . . 0.6(4) ?
    C2' C3' C4' C5' . . . . -0.4(4) ?
    C3' C4' C5' N1' . . . . -0.4(3) ?
    C3' C4' C5' C6' . . . . -178.8(2) ?
    N1' C5' C6' N4' . . . . -178.84(16) ?
    C4' C5' C6' N4' . . . . -0.3(3) ?
    N1' C5' C6' C7' . . . . -60.0(2) ?
    C4' C5' C6' C7' . . . . 118.5(2) ?
    N1' C5' C6' C12' . . . . 56.8(2) ?
    C4' C5' C6' C12' . . . . -124.7(2) ?
    N4' C6' C7' N2' . . . . 177.58(16) ?
    C5' C6' C7' N2' . . . . 58.9(2) ?
    C12' C6' C7' N2' . . . . -59.6(2) ?
    N4' C6' C7' C8' . . . . -3.4(3) ?
    C5' C6' C7' C8' . . . . -122.16(19) ?
    C12' C6' C7' C8' . . . . 119.37(19) ?
    N2' C7' C8' C9' . . . . -0.1(3) ?
    C6' C7' C8' C9' . . . . -179.01(19) ?
    C7' C8' C9' C10' . . . . 0.5(3) ?
    C8' C9' C10' C11' . . . . -1.0(3) ?
    C9' C10' C11' N2' . . . . 1.1(3) ?
    N4' C6' C12' N3' . . . . -179.50(17) ?
    C5' C6' C12' N3' . . . . -57.7(2) ?
    C7' C6' C12' N3' . . . . 60.4(2) ?
    N4' C6' C12' C13' . . . . 2.7(3) ?
    C5' C6' C12' C13' . . . . 124.5(2) ?
    C7' C6' C12' C13' . . . . -117.5(2) ?
    N3' C12' C13' C14' . . . . -1.2(3) ?
    C6' C12' C13' C14' . . . . 176.6(2) ?
    C12' C13' C14' C15' . . . . 1.0(4) ?
    C13' C14' C15' C16' . . . . 0.0(4) ?
    C14' C15' C16' N3' . . . . -0.7(3) ?
    C4 C5 N1 C1 . . . . 3.5(3) ?
    C6 C5 N1 C1 . . . . -179.55(18) ?
    C4 C5 N1 Co1 . . . . -171.08(16) ?
    C6 C5 N1 Co1 . . . . 5.8(2) ?
    C2 C1 N1 C5 . . . . -1.8(3) ?
    C2 C1 N1 Co1 . . . . 172.90(19) ?
    N11 Co1 N1 C5 . . . . 126.64(16) ?
    N5 Co1 N1 C5 . . . . -139.03(16) ?
    N3 Co1 N1 C5 . . . . -48.16(15) ?
    N2 Co1 N1 C5 . . . . 39.85(15) ?
    N11 Co1 N1 C1 . . . . -47.94(17) ?
    N5 Co1 N1 C1 . . . . 46.39(18) ?
    N3 Co1 N1 C1 . . . . 137.25(17) ?
    N2 Co1 N1 C1 . . . . -134.73(17) ?
    C10 C11 N2 C7 . . . . 0.3(3) ?
    C10 C11 N2 Co1 . . . . -178.16(16) ?
    C8 C7 N2 C11 . . . . -0.4(3) ?
    C6 C7 N2 C11 . . . . 179.59(16) ?
    C8 C7 N2 Co1 . . . . 178.01(14) ?
    C6 C7 N2 Co1 . . . . -2.0(2) ?
    N11 Co1 N2 C11 . . . . 45.80(15) ?
    N8 Co1 N2 C11 . . . . -46.96(15) ?
    N3 Co1 N2 C11 . . . . -135.84(15) ?
    N1 Co1 N2 C11 . . . . 136.03(15) ?
    N11 Co1 N2 C7 . . . . -132.58(15) ?
    N8 Co1 N2 C7 . . . . 134.66(14) ?
    N3 Co1 N2 C7 . . . . 45.78(14) ?
    N1 Co1 N2 C7 . . . . -42.35(14) ?
    C13 C12 N3 C16 . . . . -1.1(3) ?
    C6 C12 N3 C16 . . . . -179.17(18) ?
    C13 C12 N3 Co1 . . . . 175.64(15) ?
    C6 C12 N3 Co1 . . . . -2.4(2) ?
    C15 C16 N3 C12 . . . . 0.2(3) ?
    C15 C16 N3 Co1 . . . . -176.57(17) ?
    N8 Co1 N3 C12 . . . . -133.04(15) ?
    N5 Co1 N3 C12 . . . . 134.50(16) ?
    N1 Co1 N3 C12 . . . . 45.72(15) ?
    N2 Co1 N3 C12 . . . . -42.45(15) ?
    N8 Co1 N3 C16 . . . . 43.67(17) ?
    N5 Co1 N3 C16 . . . . -48.78(17) ?
    N1 Co1 N3 C16 . . . . -137.57(16) ?
    N2 Co1 N3 C16 . . . . 134.27(16) ?
    N11 Co1 N5 N6 . . . . -70.1(2) ?
    N8 Co1 N5 N6 . . . . 22.9(2) ?
    N3 Co1 N5 N6 . . . . 111.8(2) ?
    N1 Co1 N5 N6 . . . . -160.2(2) ?
    N11 Co1 N8 N9 . . . . 18.42(18) ?
    N5 Co1 N8 N9 . . . . -76.04(19) ?
    N3 Co1 N8 N9 . . . . -166.82(18) ?
    N2 Co1 N8 N9 . . . . 105.24(18) ?
    N8 Co1 N11 N12 . . . . -74.7(2) ?
    N5 Co1 N11 N12 . . . . 18.0(2) ?
    N1 Co1 N11 N12 . . . . 106.8(2) ?
    N2 Co1 N11 N12 . . . . -165.1(2) ?
    C2' C1' N1' C5' . . . . -0.6(3) ?
    C2' C1' N1' Co1' . . . . 177.29(19) ?
    C4' C5' N1' C1' . . . . 0.9(3) ?
    C6' C5' N1' C1' . . . . 179.44(18) ?
    C4' C5' N1' Co1' . . . . -177.02(15) ?
    C6' C5' N1' Co1' . . . . 1.5(2) ?
    N11' Co1' N1' C1' . . . . -45.45(16) ?
    N5' Co1' N1' C1' . . . . 49.24(17) ?
    N3' Co1' N1' C1' . . . . 137.18(16) ?
    N2' Co1' N1' C1' . . . . -135.16(16) ?
    N11' Co1' N1' C5' . . . . 132.45(15) ?
    N5' Co1' N1' C5' . . . . -132.86(15) ?
    N3' Co1' N1' C5' . . . . -44.92(14) ?
    N2' Co1' N1' C5' . . . . 42.74(14) ?
    C10' C11' N2' C7' . . . . -0.6(3) ?
    C10' C11' N2' Co1' . . . . 178.25(15) ?
    C8' C7' N2' C11' . . . . 0.1(3) ?
    C6' C7' N2' C11' . . . . 179.11(16) ?
    C8' C7' N2' Co1' . . . . -178.76(15) ?
    C6' C7' N2' Co1' . . . . 0.2(2) ?
    N8' Co1' N2' C11' . . . . -44.40(15) ?
    N11' Co1' N2' C11' . . . . 48.46(15) ?
    N3' Co1' N2' C11' . . . . -133.72(15) ?
    N1' Co1' N2' C11' . . . . 137.38(14) ?
    N8' Co1' N2' C7' . . . . 134.45(14) ?
    N11' Co1' N2' C7' . . . . -132.69(14) ?
    N3' Co1' N2' C7' . . . . 45.13(14) ?
    N1' Co1' N2' C7' . . . . -43.77(14) ?
    C13' C12' N3' C16' . . . . 0.5(3) ?
    C6' C12' N3' C16' . . . . -177.43(17) ?
    C13' C12' N3' Co1' . . . . 177.26(16) ?
    C6' C12' N3' Co1' . . . . -0.6(2) ?
    C15' C16' N3' C12' . . . . 0.5(3) ?
    C15' C16' N3' Co1' . . . . -176.31(16) ?
    N8' Co1' N3' C12' . . . . -132.36(15) ?
    N5' Co1' N3' C12' . . . . 134.51(15) ?
    N2' Co1' N3' C12' . . . . -44.53(14) ?
    N1' Co1' N3' C12' . . . . 44.08(15) ?
    N8' Co1' N3' C16' . . . . 44.41(15) ?
    N5' Co1' N3' C16' . . . . -48.72(15) ?
    N2' Co1' N3' C16' . . . . 132.23(15) ?
    N1' Co1' N3' C16' . . . . -139.16(15) ?
    N8' Co1' N5' N6' . . . . 76.66(18) ?
    N11' Co1' N5' N6' . . . . -16.46(18) ?
    N3' Co1' N5' N6' . . . . 165.77(18) ?
    N1' Co1' N5' N6' . . . . -105.40(18) ?
    N11' Co1' N8' N9' . . . . 67.91(18) ?
    N5' Co1' N8' N9' . . . . -26.95(18) ?
    N3' Co1' N8' N9' . . . . -114.85(18) ?
    N2' Co1' N8' N9' . . . . 157.49(18) ?
    N8' Co1' N11' N12' . . . . -35.41(19) ?
    N5' Co1' N11' N12' . . . . 57.94(19) ?
    N2' Co1' N11' N12' . . . . -123.19(18) ?
    N1' Co1' N11' N12' . . . . 148.24(19) ?
loop_
    _geom_hbond_atom_site_label_D
    _geom_hbond_atom_site_label_H
    _geom_hbond_atom_site_label_A
    _geom_hbond_site_symmetry_A
    _geom_hbond_distance_DH
    _geom_hbond_distance_HA
    _geom_hbond_distance_DA
    _geom_hbond_angle_DHA
    N4 H4A N6' 1_554 0.86(4) 2.68(4) 3.463(3) 154(3)
    N4 H4A N5' 1_554 0.86(4) 2.69(4) 3.514(3) 163(3)
    N4' H4C N10 2_666 0.92(3) 2.44(2) 3.065(3) 124.7(18)
    N4' H4D N13' 1_655 0.86(3) 2.38(3) 3.213(3) 162(2)
