# Supplementary material for: Triazido­[tris­(2-pyridyl-κN)methyl­amine]cobalt(III)
Source: Acta Crystallogr Sect E Struct Rep Online. 2008 Nov 8;64(Pt 12):m1499. doi: 10.1107/S1600536808035162 (PMC2959905; doi:10.1107/S1600536808035162)
Supplement: Supplementary file 2 [file e-64-m1499-Isup2.hkl]

# 
# h,k,l, Fc-squared, Fo-squared, sigma(Fo-squared) and status flag 
# 
data_I
_shelx_title ' 070627a in P-1' 
_shelx_refln_list_code          4 
_shelx_F_calc_maximum      184.90 
_exptl_crystal_F_000       912.00 
_reflns_d_resolution_high  0.8255 
 
loop_ 
 _symmetry_equiv_pos_as_xyz 
 'x, y, z' 
 '-x, -y, -z' 
 
_cell_length_a    10.2063 
_cell_length_b    13.6760 
_cell_length_c    14.4735 
_cell_angle_alpha  68.150 
_cell_angle_beta   77.114 
_cell_angle_gamma  80.249 
 
_shelx_F_squared_multiplier     1.000 
 
loop_ 
 _refln_index_h 
 _refln_index_k 
 _refln_index_l 
 _refln_F_squared_calc 
 _refln_F_squared_meas 
 _refln_F_squared_sigma 
 _refln_observed_status 
   1   0   0     8974.98     9099.14    132.09 o 
   2   0   0     4888.08     4912.44     63.31 o 
   3   0   0     1322.28     1420.30     14.59 o 
   4   0   0     1603.55     1700.11     17.71 o 
   5   0   0     6905.91     6912.24     57.10 o 
   6   0   0     1561.26     1465.87     14.69 o 
   7   0   0      297.57      303.92      7.44 o 
   8   0   0       29.41       32.42      3.05 o 
   9   0   0      304.90      286.90      7.38 o 
  10   0   0      270.22      241.71      7.15 o 
  11   0   0      114.33      114.71      6.84 o 
 -11   1   0       49.30       34.33      4.75 o 
 -10   1   0      855.52      857.75     16.48 o 
  -9   1   0       23.79       20.16      3.00 o 
  -8   1   0      146.42      144.82      5.19 o 
  -7   1   0        8.01        1.73      1.90 o 
  -6   1   0       17.39       14.10      1.90 o 
  -5   1   0     3338.39     3178.53     27.84 o 
  -4   1   0     3151.14     3247.37     27.83 o 
  -3   1   0     4956.73     5062.67     41.58 o 
  -2   1   0     2704.99     2961.90     27.32 o 
  -1   1   0    22073.30    22539.20    250.91 o 
   1   1   0    27434.70    27034.53    340.51 o 
   2   1   0     3630.13     3576.92     45.80 o 
   3   1   0      444.29      588.22      8.36 o 
   4   1   0     1265.13     1197.96     15.36 o 
   5   1   0     1428.67     1358.84     15.41 o 
   6   1   0       47.12       45.11      2.68 o 
   7   1   0      405.67      367.38      7.27 o 
   8   1   0      879.41      891.66     13.06 o 
   9   1   0      274.03      281.46      7.55 o 
  10   1   0       19.90       23.11      3.32 o 
  11   1   0       88.32       89.33      5.24 o 
  12   1   0       99.13       81.91      6.58 o 
 -11   2   0      464.52      484.70     12.91 o 
 -10   2   0      165.51      179.08      7.70 o 
  -9   2   0      939.29      946.92     22.81 o 
  -8   2   0       22.71       19.54      2.73 o 
  -7   2   0      208.57      212.92      4.77 o 
  -6   2   0      515.45      472.96      6.76 o 
  -5   2   0     3268.83     3316.51     29.08 o 
  -4   2   0     6055.54     6014.32     55.08 o 
  -3   2   0      766.50      815.15      8.24 o 
  -2   2   0     6395.26     6801.07     50.19 o 
  -1   2   0      148.00      146.17      2.97 o 
   0   2   0    13712.01    14219.49    263.53 o 
   1   2   0      759.15      872.23     11.91 o 
   2   2   0       45.98       27.89      1.50 o 
   3   2   0     3505.26     3423.89     37.28 o 
   4   2   0       59.15       87.04      4.02 o 
   5   2   0      760.49      913.10     13.16 o 
   6   2   0     2925.70     2835.01     30.19 o 
   7   2   0       27.66       34.70      2.70 o 
   8   2   0      528.57      490.60      9.13 o 
   9   2   0      152.76      155.56      5.69 o 
  10   2   0       40.90       38.66      3.70 o 
  11   2   0      362.23      352.08      9.12 o 
  12   2   0      413.24      396.38     12.16 o 
 -11   3   0       93.92      113.61      7.04 o 
 -10   3   0     1352.19     1356.93     22.30 o 
  -9   3   0      166.73      156.56      8.43 o 
  -8   3   0        7.44        9.53      3.73 o 
  -7   3   0       16.80       16.78      2.07 o 
  -6   3   0       40.12       42.92      2.77 o 
  -5   3   0     1104.21     1022.60     11.01 o 
  -4   3   0     5622.12     5737.56     47.71 o 
  -3   3   0      779.64      772.42      8.06 o 
  -2   3   0     8048.50     9027.11     72.62 o 
  -1   3   0     5562.89     6038.21     55.11 o 
   0   3   0      195.64      218.74      3.73 o 
   1   3   0     4132.39     4222.28     44.63 o 
   2   3   0     4726.11     5000.78     52.63 o 
   3   3   0      163.48      142.89      3.60 o 
   4   3   0     1086.48     1062.54     14.03 o 
   5   3   0     1706.50     1843.92     22.83 o 
   6   3   0      154.84      183.23      5.58 o 
   7   3   0     2047.36     1923.54     22.01 o 
   8   3   0      795.48      752.74     11.85 o 
   9   3   0        4.35        9.27      2.83 o 
  10   3   0       25.06       27.75      3.61 o 
  11   3   0        0.82        2.89      3.63 o 
 -11   4   0        1.09       -0.20      5.62 o 
 -10   4   0      177.66      199.96      8.24 o 
  -9   4   0     1721.88     1662.37     24.83 o 
  -8   4   0      488.74      480.57     10.80 o 
  -7   4   0       48.40       42.40      3.80 o 
  -6   4   0       28.44       35.08      2.26 o 
  -5   4   0       46.39       52.74      3.06 o 
  -4   4   0     3680.18     3591.93     31.05 o 
  -3   4   0     4029.69     4162.95     39.29 o 
  -2   4   0     1891.46     1869.52     28.94 o 
  -1   4   0      220.71      183.08      4.11 o 
   1   4   0     2139.49     2451.92     23.19 o 
   2   4   0     4894.94     4839.34     40.05 o 
   3   4   0     1592.20     1451.16     14.83 o 
   4   4   0       54.73       57.23      2.68 o 
   5   4   0        5.02        3.69      1.88 o 
   6   4   0     2407.96     2379.68     29.23 o 
   7   4   0        8.03        5.34      2.58 o 
   8   4   0     2572.16     2429.47     39.29 o 
   9   4   0     1253.99     1125.74     16.17 o 
  10   4   0       27.44       29.22      3.62 o 
  11   4   0      163.29      151.39      7.39 o 
 -10   5   0      132.51      142.61     10.69 o 
  -9   5   0       70.20       63.67      6.78 o 
  -8   5   0      538.03      546.98      9.91 o 
  -7   5   0       28.87       28.34      2.89 o 
  -6   5   0       21.63       22.20      2.67 o 
  -5   5   0        0.28        0.33      1.59 o 
  -4   5   0     2085.57     2146.52     22.40 o 
  -3   5   0      835.22      876.93     10.46 o 
  -2   5   0      818.50      662.39      7.97 o 
  -1   5   0       79.95      111.09      3.44 o 
   0   5   0     4162.02     4645.75     50.38 o 
   1   5   0     5307.74     5504.50     50.43 o 
   2   5   0     2089.40     2066.07     20.21 o 
   3   5   0      544.04      561.57      7.09 o 
   4   5   0     3199.70     3168.29     30.55 o 
   5   5   0        0.75        4.83      2.31 o 
   6   5   0      107.08      122.09      6.58 o 
   7   5   0      577.25      566.88     11.07 o 
   8   5   0      613.86      613.73     12.26 o 
   9   5   0      593.59      571.92     14.14 o 
  10   5   0      115.86      107.20      5.33 o 
  11   5   0        7.12       11.58      4.26 o 
 -10   6   0       68.28       81.19      8.00 o 
  -9   6   0      233.82      251.26     11.92 o 
  -8   6   0        1.31        1.30      3.95 o 
  -7   6   0       29.31       32.06      3.81 o 
  -6   6   0      431.56      442.68     10.26 o 
  -5   6   0      169.35      169.30      7.52 o 
  -4   6   0       42.03       32.53      2.19 o 
  -3   6   0       18.43       10.95      1.63 o 
  -2   6   0      968.02     1035.53     14.56 o 
  -1   6   0     2968.93     3182.13     40.25 o 
   0   6   0      922.58     1037.93     13.62 o 
   1   6   0     1041.29     1201.86     12.57 o 
   2   6   0     3354.32     3456.10     37.70 o 
   3   6   0     5684.36     5744.03     53.12 o 
   4   6   0      317.29      362.52      5.61 o 
   5   6   0      256.41      221.10      5.83 o 
   6   6   0      226.94      217.40      6.29 o 
   7   6   0      527.03      499.76     10.34 o 
   8   6   0     1661.39     1680.27     23.98 o 
   9   6   0      751.11      702.46     12.71 o 
  10   6   0       86.41      100.33     19.82 o 
  11   6   0       74.73       92.12      7.94 o 
 -10   7   0       46.45       31.92     10.07 o 
  -9   7   0        0.09       -6.53      4.47 o 
  -8   7   0       91.28       95.68      9.37 o 
  -7   7   0      263.78      288.64     10.22 o 
  -6   7   0       11.85       14.70      3.40 o 
  -5   7   0      757.10      732.95     13.38 o 
  -4   7   0       50.15       44.40      4.81 o 
  -3   7   0      269.48      235.84      6.43 o 
  -2   7   0     5827.54     5686.72     63.04 o 
  -1   7   0     2769.65     2688.91     31.73 o 
   0   7   0      629.75      773.76     21.17 o 
   1   7   0       73.25       71.07      2.78 o 
   2   7   0       29.57       22.44      2.32 o 
   3   7   0      774.62      778.24      9.45 o 
   4   7   0     4584.69     4389.91     59.34 o 
   5   7   0      596.57      589.37     11.20 o 
   6   7   0      199.58      184.07      8.54 o 
   7   7   0      309.21      310.24     10.46 o 
   8   7   0      501.86      480.32     14.02 o 
   9   7   0        8.93        9.02      4.38 o 
  10   7   0      368.62      379.80     13.47 o 
  11   7   0       68.85       60.39      7.12 o 
  -9   8   0       75.64       68.21     11.18 o 
  -8   8   0       22.51       17.09      4.26 o 
  -7   8   0       37.61       41.60      4.54 o 
  -6   8   0      848.25      912.21     16.37 o 
  -5   8   0        5.61        6.71      2.91 o 
  -4   8   0       87.84       85.78      4.61 o 
  -3   8   0       20.07       19.36      4.95 o 
  -2   8   0      334.83      305.26      7.23 o 
  -1   8   0      885.93      882.18     17.41 o 
   0   8   0      514.07      510.05     12.42 o 
   1   8   0       98.96      101.84      6.25 o 
   2   8   0      410.68      433.49      8.14 o 
   3   8   0     1264.82     1318.28     18.34 o 
   4   8   0       10.08       10.10      2.12 o 
   5   8   0     2528.68     2467.51     38.31 o 
   6   8   0     1355.31     1353.63     20.81 o 
   7   8   0      305.46      299.57     10.62 o 
   8   8   0      254.96      260.73     13.99 o 
   9   8   0      158.29      149.23      8.85 o 
  10   8   0       63.53       65.11      7.10 o 
  -9   9   0       29.79       35.09      5.66 o 
  -8   9   0       16.88       16.42      4.46 o 
  -7   9   0      247.37      248.49      8.80 o 
  -6   9   0       24.43       22.70      4.05 o 
  -5   9   0     1082.37     1102.62     23.36 o 
  -4   9   0       73.91       80.39      7.04 o 
  -3   9   0       40.07       26.99      4.51 o 
  -2   9   0      591.08      533.95     26.02 o 
  -1   9   0      239.93      227.80      8.80 o 
   0   9   0      340.37      327.87     10.21 o 
   1   9   0     1196.75     1225.13     22.66 o 
   2   9   0      122.01      135.58      6.71 o 
   3   9   0        7.15        2.85      2.68 o 
   4   9   0     1761.32     1775.03     29.03 o 
   5   9   0      536.28      505.35     16.78 o 
   6   9   0     1718.37     1704.74     63.60 o 
   7   9   0      109.84      126.00      9.74 o 
   8   9   0      345.41      357.63     11.73 o 
   9   9   0        8.47        8.34      4.66 o 
  10   9   0       42.32       43.65      6.88 o 
  -8  10   0        0.10        3.82      5.32 o 
  -7  10   0      114.56      122.59      8.87 o 
  -6  10   0      802.21      849.59     21.04 o 
  -5  10   0       67.13       79.28      7.11 o 
  -4  10   0      361.07      384.39     12.90 o 
  -3  10   0       21.09       17.63      4.68 o 
  -2  10   0      250.16      221.77     16.56 o 
  -1  10   0      875.23      816.56     18.36 o 
   0  10   0     1488.45     1475.87     27.19 o 
   1  10   0       71.75       76.55      5.66 o 
   2  10   0      247.77      252.45      9.28 o 
   3  10   0       22.23        6.51     12.44 o 
   4  10   0      203.28      193.87     13.28 o 
   5  10   0     1327.81     1328.89     39.10 o 
   6  10   0      274.25      279.37     17.08 o 
   7  10   0       54.00       55.81      9.31 o 
   8  10   0       23.33       27.05      5.19 o 
   9  10   0       36.67       27.53      4.79 o 
  -7  11   0        0.04       -0.90      4.99 o 
  -6  11   0       79.84       78.45      7.84 o 
  -5  11   0     1122.56     1144.07     25.57 o 
  -4  11   0      167.43      180.27     19.33 o 
  -3  11   0       75.87       71.18      6.52 o 
  -2  11   0       21.70       27.75      5.04 o 
  -1  11   0        8.68        8.57      4.12 o 
   0  11   0       12.50       11.47      6.19 o 
   1  11   0     1054.51     1052.52     22.10 o 
   2  11   0      474.79      466.39     13.21 o 
   3  11   0        0.66       -2.31      3.92 o 
   4  11   0      560.12      569.50     23.43 o 
   5  11   0      546.92      559.31     24.21 o 
   6  11   0      855.10      886.62     31.81 o 
   7  11   0      782.48      797.82     30.56 o 
   8  11   0       42.65       42.77      9.85 o 
   9  11   0        4.85        6.52      7.53 o 
  -6  12   0       54.75       80.08      8.55 o 
  -5  12   0       11.89       19.86      6.11 o 
  -4  12   0      643.70      696.87     19.41 o 
  -3  12   0      433.26      439.76     15.85 o 
  -2  12   0       10.70        9.24      4.50 o 
  -1  12   0       91.93       93.90     10.86 o 
   0  12   0        2.18        6.54      4.19 o 
   1  12   0       50.02       42.29      5.51 o 
   2  12   0     1194.55     1145.91     43.14 o 
   3  12   0      262.09      278.43     10.96 o 
   4  12   0       61.88       45.83      9.35 o 
   5  12   0      167.98      142.93     13.25 o 
   6  12   0      155.57      158.93     14.76 o 
   7  12   0      113.58      140.81     14.26 o 
   8  12   0      221.04      247.26     18.26 o 
  -5  13   0      151.04      179.04     10.83 o 
  -4  13   0       82.86       98.17      8.50 o 
  -3  13   0      220.99      210.95     11.31 o 
  -2  13   0      227.56      243.12     11.62 o 
  -1  13   0        1.97        1.94      4.37 o 
   0  13   0        8.65       11.61      4.87 o 
   1  13   0      634.77      582.58     16.67 o 
   2  13   0       57.70       66.50      6.81 o 
   3  13   0      630.27      607.56     26.26 o 
   4  13   0      616.53      669.59     27.84 o 
   5  13   0       37.92       46.84      9.99 o 
   6  13   0      124.20      134.09     14.73 o 
   7  13   0      317.45      346.28     22.19 o 
  -3  14   0      214.43      222.15     12.12 o 
  -2  14   0        8.90        7.82      5.20 o 
  -1  14   0        0.77       -0.97      8.96 o 
   0  14   0       34.80       24.43      5.65 o 
   1  14   0        2.12       -3.78      4.62 o 
   2  14   0      708.66      645.69     18.46 o 
   3  14   0      778.58      783.97     31.20 o 
   4  14   0       75.63       64.59     11.16 o 
   5  14   0       64.40       50.16     11.40 o 
   6  14   0      144.44      165.76     16.81 o 
  -1  15   0       26.36       13.86      8.66 o 
   0  15   0        0.08       -4.50      4.74 o 
   1  15   0        9.35       10.66      5.92 o 
   2  15   0        1.28        3.09      5.40 o 
   3  15   0      176.31      184.79     16.88 o 
  -1 -15   1      177.95      171.45     10.69 o 
  -5 -14   1      524.04      508.94     26.26 o 
  -4 -14   1       65.42       50.06     11.43 o 
  -3 -14   1      126.33      121.07     13.68 o 
  -2 -14   1       22.37       23.42      5.53 o 
  -1 -14   1        6.70        7.99      8.83 o 
   0 -14   1      343.89      358.69     14.11 o 
   1 -14   1       26.06       32.13      6.99 o 
   2 -14   1      228.53      202.55     16.37 o 
   3 -14   1       13.09       12.51      5.96 o 
  -6 -13   1       23.62       24.65     10.09 o 
  -5 -13   1      353.86      369.37     22.19 o 
  -4 -13   1     1133.69     1123.96     38.63 o 
  -3 -13   1      296.71      283.94     18.09 o 
  -2 -13   1       43.37       46.75      6.19 o 
  -1 -13   1        1.20        4.24      4.43 o 
   0 -13   1        0.57        0.07      4.22 o 
   1 -13   1      226.02      238.68     23.05 o 
   2 -13   1       21.98       18.59      5.51 o 
   3 -13   1        3.26       -7.06      4.71 o 
   4 -13   1       78.06       77.68     10.98 o 
   5 -13   1      150.57      169.60     10.99 o 
  -7 -12   1      107.39      101.04     13.31 o 
  -6 -12   1      353.28      375.06     21.48 o 
  -5 -12   1      836.92      870.31     32.82 o 
  -4 -12   1       39.95       29.18      8.74 o 
  -3 -12   1      822.26      808.48     29.89 o 
  -2 -12   1      327.96      320.21     12.49 o 
  -1 -12   1      218.31      210.52     14.73 o 
   0 -12   1       93.03       96.72      7.19 o 
   1 -12   1       10.11        8.15      4.54 o 
   2 -12   1       50.35       46.60      6.05 o 
   3 -12   1       19.46       15.59      5.21 o 
   4 -12   1       94.80       74.59     11.53 o 
   5 -12   1       87.73       86.52      8.35 o 
   6 -12   1      149.80      184.38     11.07 o 
  -8 -11   1      235.01      258.15     18.36 o 
  -7 -11   1      377.95      411.44     21.89 o 
  -6 -11   1      211.89      202.91     16.34 o 
  -5 -11   1       16.06       14.02      7.23 o 
  -4 -11   1      453.70      442.40     21.05 o 
  -3 -11   1       23.31       13.32      3.47 o 
  -2 -11   1      335.35      355.58     11.79 o 
  -1 -11   1       55.05       56.46     12.78 o 
   0 -11   1       28.15       25.61      4.63 o 
   1 -11   1      355.11      367.60     12.48 o 
   2 -11   1     1263.59     1194.62     40.30 o 
   3 -11   1       15.73       11.03      4.61 o 
   4 -11   1        0.47        1.17      6.17 o 
   5 -11   1        3.18       -3.40      4.61 o 
   6 -11   1       23.25       21.63      7.46 o 
   7 -11   1      571.49      600.37     18.83 o 
  -9 -10   1      196.56      200.22      9.17 o 
  -8 -10   1      439.74      456.69     22.86 o 
  -7 -10   1       21.51       22.93      7.97 o 
  -6 -10   1        5.25        2.45      6.59 o 
  -5 -10   1      212.17      228.26     15.06 o 
  -4 -10   1        5.11        7.30      5.72 o 
  -3 -10   1     1529.75     1561.96     42.57 o 
  -2 -10   1      272.29      269.99      9.79 o 
  -1 -10   1       12.02        5.07      3.68 o 
   0 -10   1       16.74       15.34      4.09 o 
   1 -10   1       17.95       16.34      4.10 o 
   2 -10   1      979.69      991.82     21.36 o 
   3 -10   1     1397.02     1366.51     26.91 o 
   4 -10   1        0.82       -6.04      5.21 o 
   5 -10   1       96.27       95.06      7.43 o 
   6 -10   1      246.93      256.12     11.46 o 
   7 -10   1       49.46       64.89      7.50 o 
   8 -10   1      218.99      198.77     11.46 o 
 -10  -9   1       94.83      104.74      8.39 o 
  -9  -9   1       67.01       69.76      7.08 o 
  -8  -9   1      329.90      310.59     12.14 o 
  -7  -9   1      617.93      635.56     13.94 o 
  -6  -9   1      289.92      279.12     10.41 o 
  -5  -9   1       59.92       64.96      8.69 o 
  -4  -9   1       49.01       38.53      7.20 o 
  -3  -9   1       63.67       63.01     10.44 o 
  -2  -9   1     1500.03     1403.09     25.19 o 
  -1  -9   1      700.47      654.25     32.11 o 
   0  -9   1        9.07        7.39      3.27 o 
   1  -9   1        8.07        8.16      3.57 o 
   2  -9   1     1599.27     1549.98     45.47 o 
   3  -9   1       10.35        5.65      3.78 o 
   4  -9   1     1084.06     1070.94     22.34 o 
   5  -9   1      336.77      359.57     19.62 o 
   6  -9   1      254.28      253.86      8.57 o 
   7  -9   1      205.56      215.25     10.44 o 
   8  -9   1      252.43      256.11      9.61 o 
 -10  -8   1      309.26      339.55     13.60 o 
  -9  -8   1      124.85      138.48     19.87 o 
  -8  -8   1      193.92      207.91     12.32 o 
  -7  -8   1      231.35      251.64      9.89 o 
  -6  -8   1       15.20       17.36      3.28 o 
  -5  -8   1     1137.42     1140.98     21.54 o 
  -4  -8   1      261.57      250.81     11.16 o 
  -3  -8   1      856.71      818.32     12.64 o 
  -2  -8   1      840.85      798.11     41.47 o 
  -1  -8   1       12.20        6.97      2.68 o 
   0  -8   1      952.10      905.81     17.98 o 
   1  -8   1      320.45      327.74     10.07 o 
   2  -8   1     2273.94     2377.50     29.85 o 
   3  -8   1     3096.48     2961.51     36.48 o 
   4  -8   1      209.37      205.66     11.36 o 
   5  -8   1      372.43      367.41      9.42 o 
   6  -8   1       63.84       63.41      6.19 o 
   7  -8   1       13.99       10.92      3.54 o 
   8  -8   1        1.26        0.57      3.70 o 
   9  -8   1      498.54      530.38     14.90 o 
 -10  -7   1       59.71       57.07      9.72 o 
  -9  -7   1        1.64       -2.39      4.88 o 
  -8  -7   1        9.38        4.65      3.77 o 
  -7  -7   1      509.79      539.49     14.46 o 
  -6  -7   1      562.84      570.86     18.78 o 
  -5  -7   1       14.11       13.66      2.69 o 
  -4  -7   1        5.34        8.25      1.90 o 
  -3  -7   1      425.52      443.38      8.34 o 
  -2  -7   1      860.53      843.25     11.98 o 
  -1  -7   1     2496.57     2368.10     23.47 o 
   0  -7   1     1054.00     1175.78     24.93 o 
   1  -7   1      134.47      122.09      4.34 o 
   2  -7   1      194.77      215.58      5.99 o 
   3  -7   1      182.53      210.45      6.31 o 
   4  -7   1     1106.83     1038.29     20.45 o 
   5  -7   1      373.57      365.86      9.10 o 
   6  -7   1       34.66       39.74      4.06 o 
   7  -7   1      182.49      162.71     14.08 o 
   8  -7   1      237.46      240.95      8.60 o 
   9  -7   1       29.40       22.83      6.11 o 
  10  -7   1      531.30      535.54     18.11 o 
 -11  -6   1      187.02      196.63     10.89 o 
 -10  -6   1       14.78       12.72      4.80 o 
  -9  -6   1       20.02       20.59      3.96 o 
  -8  -6   1        2.58        2.17      2.43 o 
  -7  -6   1     1010.78      986.08     15.96 o 
  -6  -6   1     3579.30     3495.32     69.47 o 
  -5  -6   1     1496.88     1540.67     20.36 o 
  -4  -6   1       22.56       25.22      1.91 o 
  -3  -6   1      864.96      916.62     10.78 o 
  -2  -6   1     1700.54     1789.08     21.02 o 
  -1  -6   1     5951.74     6374.59     58.45 o 
   0  -6   1     4697.21     4832.43     39.75 o 
   1  -6   1     1741.05     1756.41     21.82 o 
   2  -6   1     3392.16     3509.57     40.37 o 
   3  -6   1       25.10       21.23      3.34 o 
   4  -6   1      903.71      899.41     14.25 o 
   5  -6   1      858.55      802.63     13.62 o 
   6  -6   1     1323.87     1253.72     19.20 o 
   7  -6   1      294.52      294.07     16.96 o 
   8  -6   1        2.81        2.73      5.44 o 
   9  -6   1      191.27      201.69     10.65 o 
  10  -6   1       18.90        7.96     13.08 o 
 -11  -5   1      299.70      294.20     10.17 o 
 -10  -5   1      250.95      259.90      9.37 o 
  -9  -5   1      167.30      163.96      6.08 o 
  -8  -5   1      413.99      394.20      8.48 o 
  -7  -5   1      746.93      720.52     12.88 o 
  -6  -5   1       65.06       61.60      3.96 o 
  -5  -5   1     2480.39     2406.87     29.10 o 
  -4  -5   1      262.92      266.13      4.81 o 
  -3  -5   1      821.24      860.21     11.05 o 
  -2  -5   1     2123.25     2110.89     20.89 o 
  -1  -5   1     6403.66     6585.67     60.05 o 
   0  -5   1        2.73        9.52      0.79 o 
   1  -5   1     4152.96     4149.70     45.94 o 
   2  -5   1     2007.58     2085.03     20.83 o 
   3  -5   1      194.62      218.51      6.21 o 
   4  -5   1      295.82      310.47      7.82 o 
   5  -5   1      740.41      716.20     10.12 o 
   6  -5   1      125.53      131.83      4.52 o 
   7  -5   1       22.72       16.51      3.32 o 
   8  -5   1      136.07      121.92      6.04 o 
   9  -5   1       19.12       11.02      5.15 o 
  10  -5   1      823.24      839.48     21.74 o 
 -11  -4   1       92.98      106.24      8.31 o 
 -10  -4   1      245.51      251.41      7.76 o 
  -9  -4   1      905.67      949.89     14.67 o 
  -8  -4   1      594.37      553.21     10.09 o 
  -7  -4   1        8.83        8.58      2.34 o 
  -6  -4   1     2027.86     1912.22     24.67 o 
  -5  -4   1     1180.92     1124.46     21.11 o 
  -4  -4   1     2886.58     2769.48     31.88 o 
  -3  -4   1     2577.83     2665.21     25.77 o 
  -2  -4   1     3887.92     3965.16     36.03 o 
  -1  -4   1      405.46      437.76      8.83 o 
   0  -4   1    20535.35    20183.07    161.50 o 
   1  -4   1     1529.85     1486.40     15.04 o 
   2  -4   1      541.25      474.91      7.65 o 
   3  -4   1        2.20        9.01      1.29 o 
   4  -4   1      147.14      182.23      4.21 o 
   5  -4   1     2651.48     2660.86     24.16 o 
   6  -4   1      713.75      660.56     15.81 o 
   7  -4   1      552.52      538.54      9.19 o 
   8  -4   1      264.02      269.09      8.41 o 
   9  -4   1        3.36       -2.74      3.19 o 
  10  -4   1       43.51       33.62      6.22 o 
  11  -4   1      485.47      504.25     17.19 o 
 -11  -3   1      158.17      158.48      7.75 o 
 -10  -3   1      552.90      556.79     11.21 o 
  -9  -3   1      285.92      272.44      7.43 o 
  -8  -3   1        1.32       -0.54      2.28 o 
  -7  -3   1      601.41      561.45     12.02 o 
  -6  -3   1        1.28        3.00      1.76 o 
  -5  -3   1      622.05      438.57      8.21 o 
  -4  -3   1     2517.81     2406.96     28.02 o 
  -3  -3   1     1474.88     1446.14     17.50 o 
  -2  -3   1      501.21      560.42      6.60 o 
  -1  -3   1     2345.31     2632.28     28.44 o 
   0  -3   1      440.84      359.43      3.85 o 
   1  -3   1    34188.66    32364.56    505.81 o 
   2  -3   1     3367.12     3535.83     29.45 o 
   3  -3   1      255.24      245.53      3.58 o 
   4  -3   1       56.91       37.32      1.73 o 
   5  -3   1        2.12        2.86      1.35 o 
   6  -3   1      359.64      319.95      5.86 o 
   7  -3   1      457.53      431.93      7.92 o 
   8  -3   1      666.61      653.84     19.45 o 
   9  -3   1       14.65       14.19      3.50 o 
  10  -3   1       58.42       47.92     10.20 o 
  11  -3   1       17.88       27.18      4.69 o 
 -11  -2   1       32.40       30.67      4.76 o 
 -10  -2   1      271.22      267.97      7.76 o 
  -9  -2   1     3213.90     3120.92     34.41 o 
  -8  -2   1      890.94      844.28     12.82 o 
  -7  -2   1       92.53       90.41      3.85 o 
  -6  -2   1       40.70       69.63      3.17 o 
  -5  -2   1      123.20      146.42      4.03 o 
  -4  -2   1      283.36      416.87      7.31 o 
  -3  -2   1     2655.02     2904.25     27.15 o 
  -2  -2   1      662.33      761.18     12.41 o 
  -1  -2   1      860.98      958.99     10.73 o 
   0  -2   1     6849.86     7139.04     63.30 o 
   1  -2   1      356.00      361.51      5.96 o 
   2  -2   1     5111.21     5526.60     41.11 o 
   3  -2   1     6017.58     6154.60     50.24 o 
   4  -2   1        7.18        1.77      1.06 o 
   5  -2   1      104.75       86.67      3.23 o 
   6  -2   1     1989.71     1912.48     18.43 o 
   7  -2   1       40.27       40.12      2.42 o 
   8  -2   1     2453.38     2324.17     30.43 o 
   9  -2   1       80.96       94.49      5.93 o 
  10  -2   1        0.58       -1.18      3.26 o 
  11  -2   1      267.68      280.46      9.80 o 
 -11  -1   1      172.15      194.71     13.53 o 
 -10  -1   1      294.74      300.47      8.07 o 
  -9  -1   1       52.15       49.91      3.80 o 
  -8  -1   1      628.21      593.13     10.28 o 
  -7  -1   1      135.92      134.37      4.61 o 
  -6  -1   1       22.33        9.88      1.90 o 
  -5  -1   1      938.66     1239.40     14.51 o 
  -4  -1   1     1083.77     1026.50     11.93 o 
  -3  -1   1     1030.81      989.14     11.01 o 
  -2  -1   1     3810.16     4148.91     50.08 o 
  -1  -1   1     1120.98     1154.73     22.07 o 
   0  -1   1       12.79        3.30      1.08 o 
   1  -1   1    14995.36    15856.53    162.59 o 
   2  -1   1     1785.26     1867.76     17.67 o 
   3  -1   1     2472.15     2663.30     22.65 o 
   4  -1   1     2420.41     2299.28     20.31 o 
   5  -1   1     1701.23     1818.10     17.03 o 
   6  -1   1      502.27      463.74      6.51 o 
   7  -1   1     4553.73     4512.44     65.01 o 
   8  -1   1       90.61       78.93      3.95 o 
   9  -1   1      526.27      525.92     11.69 o 
  10  -1   1      106.51       99.87      6.03 o 
  11  -1   1       52.92       58.32      9.49 o 
 -11   0   1       20.84       22.18      4.62 o 
 -10   0   1       18.40       12.70      3.11 o 
  -9   0   1      330.07      316.86      7.79 o 
  -8   0   1      803.19      784.88     12.23 o 
  -7   0   1       88.68       79.48      3.63 o 
  -6   0   1      505.32      455.76      7.73 o 
  -5   0   1       62.79       77.08      2.53 o 
  -4   0   1      344.79      345.43      6.03 o 
  -3   0   1     2665.31     2615.67     25.30 o 
  -2   0   1     2969.86     3005.45     32.09 o 
  -1   0   1     5372.48     6146.33     55.01 o 
   0   0   1      529.19      499.74      7.48 o 
   1   0   1      809.91      774.66      8.59 o 
   2   0   1     3028.08     3344.89     34.55 o 
   3   0   1    10692.58    11554.92    119.31 o 
   4   0   1     4029.17     4157.27     38.90 o 
   5   0   1     1007.86     1065.07     10.93 o 
   6   0   1     1393.65     1425.47     14.30 o 
   7   0   1      263.95      287.69      6.37 o 
   8   0   1     3428.30     3360.92     35.25 o 
   9   0   1      886.39      870.19     13.34 o 
  10   0   1       41.21       40.01      5.31 o 
  11   0   1        0.08       -1.14      3.48 o 
  12   0   1       24.42       27.87      5.00 o 
 -11   1   1       66.69       64.91      5.87 o 
 -10   1   1        0.17        4.34      2.81 o 
  -9   1   1        9.79        6.45      2.63 o 
  -8   1   1      775.79      787.24     12.21 o 
  -7   1   1     2155.29     2023.17     22.93 o 
  -6   1   1      136.26      122.85      3.39 o 
  -5   1   1      462.81      492.26      6.50 o 
  -4   1   1       54.83       38.28      1.72 o 
  -3   1   1    10038.59    10358.04     83.34 o 
  -2   1   1    15426.39    15219.87    136.27 o 
  -1   1   1     7340.09     8031.97     93.52 o 
   0   1   1        0.38        1.03      0.91 o 
   1   1   1      727.54      578.63      8.29 o 
   2   1   1      768.42      860.78     12.53 o 
   3   1   1     4533.70     4326.11     46.22 o 
   4   1   1     1963.77     1866.39     22.09 o 
   5   1   1       22.86        6.90      1.83 o 
   6   1   1       60.53       59.19      2.85 o 
   7   1   1      532.01      526.09      8.75 o 
   8   1   1        8.13        7.06      2.31 o 
   9   1   1      174.56      176.08      5.88 o 
  10   1   1       17.84       13.44      2.92 o 
  11   1   1        1.69       -2.94      3.39 o 
  12   1   1       10.45       12.73      4.53 o 
 -11   2   1       82.25       71.94      6.48 o 
 -10   2   1        0.01       -1.61      3.29 o 
  -9   2   1       48.56       39.86      3.62 o 
  -8   2   1      157.44      147.08      6.63 o 
  -7   2   1     1278.37     1248.66     15.91 o 
  -6   2   1      907.71      810.63      9.71 o 
  -5   2   1       34.52       43.59      2.15 o 
  -4   2   1      212.32      184.98      3.54 o 
  -3   2   1     1031.54     1012.57      9.93 o 
  -2   2   1      255.43      342.32      4.86 o 
  -1   2   1     6097.96     6728.45     90.61 o 
   0   2   1    19286.01    19587.21    688.01 o 
   1   2   1      749.53      719.23     10.09 o 
   2   2   1     3827.63     4061.83     51.69 o 
   3   2   1     1791.78     1991.15     22.58 o 
   4   2   1       49.39       53.07      2.54 o 
   5   2   1     3710.63     3817.81     42.71 o 
   6   2   1      542.54      488.06     10.09 o 
   7   2   1      697.04      723.22     10.75 o 
   8   2   1     1007.43      996.07     15.99 o 
   9   2   1     1760.64     1715.71     21.28 o 
  10   2   1       76.02       73.31      5.71 o 
  11   2   1       71.94       81.48      4.99 o 
  12   2   1       29.14       40.48      6.49 o 
 -11   3   1      336.36      379.48     11.60 o 
 -10   3   1      382.97      393.90     13.02 o 
  -9   3   1       34.69       33.23      4.31 o 
  -8   3   1        7.68        5.63      2.39 o 
  -7   3   1      824.42      782.41     10.11 o 
  -6   3   1        1.20        4.01      1.58 o 
  -5   3   1     2092.87     1978.60     18.79 o 
  -4   3   1     2778.47     3038.64     26.65 o 
  -3   3   1     5948.19     6125.41     50.39 o 
  -2   3   1      134.59      161.36      3.12 o 
  -1   3   1      182.36      264.57      4.13 o 
   0   3   1     5778.97     6097.10     79.16 o 
   1   3   1      510.95      516.47     11.16 o 
   2   3   1      234.16      294.73      4.65 o 
   3   3   1       18.07       13.66      1.87 o 
   4   3   1     2007.24     1990.46     23.42 o 
   5   3   1       16.24       33.03      3.86 o 
   6   3   1      869.17      820.56     12.78 o 
   7   3   1       10.22        0.15      2.19 o 
   8   3   1       10.10        8.84      2.37 o 
   9   3   1      749.61      746.95     12.27 o 
  10   3   1      359.14      347.17     11.28 o 
  11   3   1       48.27       47.47      5.25 o 
  12   3   1      246.87      259.66     10.01 o 
 -11   4   1      258.92      268.55     10.13 o 
 -10   4   1       29.82       26.32      4.65 o 
  -9   4   1        1.00        2.83      3.35 o 
  -8   4   1       14.66       12.17      3.26 o 
  -7   4   1     1140.87     1140.10     13.27 o 
  -6   4   1     3725.82     3589.41     33.08 o 
  -5   4   1      613.72      649.24      8.22 o 
  -4   4   1      124.84      141.16      3.34 o 
  -3   4   1     1349.56     1397.75     15.05 o 
  -2   4   1     6845.11     7569.58     79.39 o 
  -1   4   1     1679.76     1653.43     15.76 o 
   0   4   1     2030.83     2134.74     20.38 o 
   1   4   1      638.19      789.00     10.00 o 
   2   4   1       30.77       27.98      1.28 o 
   3   4   1      866.19      876.21     11.39 o 
   4   4   1      221.11      214.18      7.84 o 
   5   4   1     4885.44     4768.00     52.55 o 
   6   4   1      651.68      617.00     11.59 o 
   7   4   1       35.53       44.19      3.46 o 
   8   4   1      116.82       98.45      5.14 o 
   9   4   1        8.24        4.69      2.59 o 
  10   4   1      776.14      743.97     12.92 o 
  11   4   1      743.50      756.64     15.88 o 
  12   4   1       15.18       17.02      4.70 o 
 -10   5   1      874.02      843.32     22.02 o 
  -9   5   1       19.79       19.70      5.38 o 
  -8   5   1       13.09       13.78      3.45 o 
  -7   5   1        0.92        1.09      3.00 o 
  -6   5   1      135.80      131.05      5.44 o 
  -5   5   1     4183.67     4213.05     41.37 o 
  -4   5   1     1392.45     1444.80     16.21 o 
  -3   5   1     4631.75     5164.91     48.46 o 
  -2   5   1      839.76      954.19     10.77 o 
  -1   5   1      777.58      785.36      8.75 o 
   0   5   1      370.22      461.63      5.52 o 
   1   5   1     1161.34     1218.88     14.85 o 
   2   5   1      410.28      455.00      5.65 o 
   3   5   1      130.03      172.03      3.09 o 
   4   5   1     1970.39     1865.01     18.90 o 
   5   5   1      996.98      983.38     14.02 o 
   6   5   1      588.82      589.42     10.40 o 
   7   5   1      963.09      909.19     14.64 o 
   8   5   1      118.90      111.04      5.38 o 
   9   5   1      636.54      603.48     15.28 o 
  10   5   1      304.29      318.76      8.31 o 
  11   5   1       30.31       41.58      4.98 o 
 -10   6   1      416.28      426.44     15.79 o 
  -9   6   1      457.86      444.68     15.00 o 
  -8   6   1       50.29       50.18      4.62 o 
  -7   6   1       49.58       47.69      4.24 o 
  -6   6   1     1874.76     1908.07     21.82 o 
  -5   6   1       32.47       25.04      2.55 o 
  -4   6   1      588.24      578.32      8.45 o 
  -3   6   1     1368.53     1378.78     20.65 o 
  -2   6   1     1401.14     1555.48     14.16 o 
  -1   6   1     3332.31     3395.05     38.37 o 
   0   6   1      739.02      777.13     10.64 o 
   1   6   1       72.11       62.54      2.60 o 
   2   6   1     3724.93     4019.96     53.92 o 
   3   6   1        0.60       -0.39      1.06 o 
   4   6   1      435.80      455.44      5.98 o 
   5   6   1     2246.29     2248.82     27.18 o 
   6   6   1      873.07      889.79     13.80 o 
   7   6   1      727.52      673.28     18.59 o 
   8   6   1      525.05      527.07     13.31 o 
   9   6   1       50.14       47.32      4.51 o 
  10   6   1      218.05      205.68      7.03 o 
  11   6   1      184.61      202.82     13.42 o 
 -10   7   1      285.43      300.90     20.31 o 
  -9   7   1      116.17      114.43      9.04 o 
  -8   7   1      557.91      555.86     12.85 o 
  -7   7   1        1.41        3.13      3.08 o 
  -6   7   1        0.87        5.44      2.98 o 
  -5   7   1     1643.19     1605.24     22.75 o 
  -4   7   1       45.36       32.15      3.26 o 
  -3   7   1     1744.86     1736.57     29.67 o 
  -2   7   1     1297.64     1202.92     16.70 o 
  -1   7   1      629.04      714.62     10.89 o 
   0   7   1     1783.35     2076.02     24.74 o 
   1   7   1     2278.93     2320.50     26.88 o 
   2   7   1      596.53      591.33     39.84 o 
   3   7   1      820.65      874.45     10.14 o 
   4   7   1      374.17      415.83      6.31 o 
   5   7   1        0.07       -1.96      1.57 o 
   6   7   1     4006.13     4003.60     57.51 o 
   7   7   1     3377.37     3249.19     55.51 o 
   8   7   1      125.37      112.96      7.65 o 
   9   7   1       10.69        1.86      3.56 o 
  10   7   1       30.91       32.19      5.65 o 
  11   7   1       90.81       76.37      7.50 o 
  -9   8   1      348.30      375.35     14.45 o 
  -8   8   1        4.14        9.82      4.02 o 
  -7   8   1       60.41       58.00      4.95 o 
  -6   8   1      299.91      314.30     13.23 o 
  -5   8   1      113.11      128.93      6.12 o 
  -4   8   1      908.44      906.92     15.12 o 
  -3   8   1     1726.13     1722.28     23.24 o 
  -2   8   1      126.35      118.48      4.70 o 
  -1   8   1       66.20       61.76      3.11 o 
   0   8   1      496.40      505.75     19.97 o 
   1   8   1       36.58       21.06      3.19 o 
   2   8   1     4750.56     4865.09     63.60 o 
   3   8   1     1184.87     1221.12     22.59 o 
   4   8   1        3.31        5.34      2.27 o 
   5   8   1     1643.65     1673.61     46.74 o 
   6   8   1       13.44       12.72      3.62 o 
   7   8   1     1743.19     1788.63     31.04 o 
   8   8   1      298.56      315.98     11.28 o 
   9   8   1       10.80        6.22      4.81 o 
  10   8   1      324.96      320.23     12.76 o 
  11   8   1      236.19      233.68     11.98 o 
  -9   9   1       22.09       17.13      6.30 o 
  -8   9   1      536.82      503.19     13.12 o 
  -7   9   1      129.87      121.59      6.64 o 
  -6   9   1      189.23      187.78      7.55 o 
  -5   9   1      175.64      186.19      9.67 o 
  -4   9   1      670.65      684.54     19.56 o 
  -3   9   1       14.88       10.13      3.82 o 
  -2   9   1     2365.55     2346.45     42.78 o 
  -1   9   1     1024.28     1044.19     20.53 o 
   0   9   1       24.12       19.88      3.59 o 
   1   9   1      637.81      603.19     14.10 o 
   2   9   1       72.46       60.97      4.62 o 
   3   9   1     1531.59     1517.49     25.96 o 
   4   9   1      828.33      831.98     13.12 o 
   5   9   1     1284.72     1269.94     32.61 o 
   6   9   1     2413.21     2487.75     39.80 o 
   7   9   1      285.75      302.45      9.25 o 
   8   9   1        1.41        0.17      2.97 o 
   9   9   1       38.91       47.58      5.99 o 
  10   9   1       55.51       72.44     14.52 o 
  -8  10   1        0.66       -3.65      5.01 o 
  -7  10   1      367.96      390.46     14.40 o 
  -6  10   1      282.10      271.80     12.47 o 
  -5  10   1        2.24        4.93      4.48 o 
  -4  10   1      460.91      458.06     14.74 o 
  -3  10   1      839.73      836.94     19.30 o 
  -2  10   1       79.35       70.60      5.94 o 
  -1  10   1      797.49      758.60     22.85 o 
   0  10   1      144.35      137.46      7.26 o 
   1  10   1       20.09       18.14      3.70 o 
   2  10   1      956.40      944.27     19.22 o 
   4  10   1      155.81      147.70     11.47 o 
   5  10   1      140.79      161.56     12.51 o 
   6  10   1       54.71       63.30      5.44 o 
   7  10   1       22.23       29.58      4.89 o 
   8  10   1      355.85      390.90     13.22 o 
   9  10   1       60.18       55.94      5.67 o 
  10  10   1       56.36       75.72      6.36 o 
  -7  11   1      162.61      139.16     13.92 o 
  -6  11   1      180.14      217.50     11.70 o 
  -5  11   1       34.28       37.58      6.09 o 
  -4  11   1        0.28        1.75      4.27 o 
  -3  11   1       84.15       88.81      7.31 o 
  -2  11   1     1006.14      986.54     21.80 o 
  -1  11   1      215.28      206.61      9.55 o 
   0  11   1        0.81        1.59      3.48 o 
   1  11   1       13.32       13.60      3.87 o 
   2  11   1        5.32        7.45      7.26 o 
   3  11   1     1043.43      940.86     38.78 o 
   4  11   1     1031.48      979.69     31.77 o 
   5  11   1       54.60       64.59      9.31 o 
   6  11   1      464.60      432.22     21.42 o 
   7  11   1      312.38      332.96     19.33 o 
   8  11   1        1.55        4.37      7.26 o 
   9  11   1      370.37      383.26     21.75 o 
  -6  12   1      592.74      613.17     18.79 o 
  -5  12   1       15.12        8.78      5.30 o 
  -4  12   1      127.60      115.13      8.79 o 
  -3  12   1      485.03      481.83     29.91 o 
  -2  12   1       13.68        8.22      4.51 o 
  -1  12   1      268.49      290.34     11.70 o 
   0  12   1      617.21      630.28     22.51 o 
   1  12   1      609.13      624.00     19.18 o 
   2  12   1      539.21      556.46     15.42 o 
   3  12   1      248.96      266.27     10.42 o 
   4  12   1       10.88        5.38      6.15 o 
   5  12   1      721.29      675.30     27.07 o 
   6  12   1       17.73       18.06      7.83 o 
   7  12   1       14.07        5.48      7.83 o 
   8  12   1      445.00      425.49     23.13 o 
  -5  13   1      315.31      291.86     13.87 o 
  -4  13   1       61.66       51.97      7.37 o 
  -3  13   1      138.63      139.62      9.53 o 
  -2  13   1       33.55       35.13      6.07 o 
  -1  13   1       98.54       98.35      7.92 o 
   0  13   1       44.35       39.88      5.87 o 
   1  13   1       87.12       86.25      7.29 o 
   2  13   1        0.15        5.40      4.29 o 
   3  13   1       27.28       24.03      5.35 o 
   4  13   1      148.88      159.81     14.39 o 
   5  13   1        0.28       -8.88      6.12 o 
   6  13   1      327.40      360.23     21.38 o 
   7  13   1       23.51       35.67      9.75 o 
  -4  14   1      313.08      321.42     14.49 o 
  -3  14   1       23.81       32.95      6.66 o 
  -2  14   1       14.30       11.57      5.29 o 
  -1  14   1       25.28       39.94      6.29 o 
   0  14   1       84.07      101.09     16.95 o 
   1  14   1       40.47       34.19      5.91 o 
   2  14   1       78.12       80.60      7.31 o 
   3  14   1       14.92       15.53      8.51 o 
   4  14   1      146.06      141.18     14.39 o 
   5  14   1      265.27      277.62     19.30 o 
   6  14   1       34.13       38.16     10.36 o 
  -2  15   1      288.03      287.14     13.53 o 
  -1  15   1      167.14      174.71     10.72 o 
   0  15   1      545.45      547.62     32.04 o 
   1  15   1      317.70      309.04     13.27 o 
   2  15   1      114.20      111.06     20.90 o 
   3  15   1        9.94        9.35      8.30 o 
   4  15   1       38.26       36.28      9.82 o 
  -4 -14   2      121.27      108.30     14.42 o 
  -3 -14   2     1503.18     1563.47     49.12 o 
  -2 -14   2      311.97      324.72     45.81 o 
  -1 -14   2       26.91       20.91      5.70 o 
   0 -14   2        5.42        8.36      5.41 o 
   1 -14   2       66.32       59.23      7.50 o 
   2 -14   2      144.91      155.49     10.54 o 
  -5 -13   2       25.57       26.16     10.12 o 
  -4 -13   2        9.88       12.57      8.20 o 
  -3 -13   2       88.31       91.92     12.44 o 
  -2 -13   2      406.44      390.54     14.07 o 
  -1 -13   2      192.27      182.12     10.35 o 
   0 -13   2       34.52       21.90      5.67 o 
   1 -13   2       21.00       21.14      5.75 o 
   2 -13   2       78.70       66.57      7.32 o 
   3 -13   2        2.31        5.47      5.17 o 
   4 -13   2      331.71      333.24     14.22 o 
  -7 -12   2      174.58      183.91     17.35 o 
  -6 -12   2      526.61      560.75     27.17 o 
  -5 -12   2      150.41      182.00     15.50 o 
  -4 -12   2       60.71       53.80     10.52 o 
  -3 -12   2      168.22      180.65     14.96 o 
  -2 -12   2      591.84      574.54     27.69 o 
  -1 -12   2       64.38       59.11      6.38 o 
   0 -12   2      494.10      503.99     39.46 o 
   1 -12   2       29.24       19.30      6.46 o 
   2 -12   2       75.52       65.50      6.83 o 
   3 -12   2      324.43      328.96     13.14 o 
   4 -12   2      137.66      137.65      9.57 o 
   5 -12   2      225.08      233.87     12.27 o 
  -8 -11   2       49.70       51.48     11.20 o 
  -7 -11   2      568.01      570.20     26.49 o 
  -6 -11   2       70.84       68.46     11.40 o 
  -5 -11   2      239.55      221.20     16.24 o 
  -4 -11   2      200.11      181.12     14.86 o 
  -3 -11   2      308.28      188.32     10.96 o 
  -2 -11   2       98.26       86.39      6.56 o 
  -1 -11   2      496.33      469.06     14.05 o 
   0 -11   2       24.99       27.26      5.03 o 
   1 -11   2      416.25      390.60     22.09 o 
   2 -11   2      109.42       98.63      7.25 o 
   3 -11   2       32.46       27.84     11.16 o 
   4 -11   2       33.99       23.52      5.39 o 
   5 -11   2      140.28      137.65      9.15 o 
   6 -11   2        7.33        8.62      5.33 o 
   7 -11   2        5.56        2.60      5.69 o 
  -8 -10   2        0.02        1.14      7.36 o 
  -7 -10   2      388.78      447.38     23.03 o 
  -6 -10   2     1325.83     1346.07     41.76 o 
  -5 -10   2      342.73      384.84     19.57 o 
  -4 -10   2      398.39      424.78     20.01 o 
  -3 -10   2        0.40       -1.68      2.71 o 
  -2 -10   2       30.50       25.91      4.34 o 
  -1 -10   2      290.84      276.83     10.18 o 
   0 -10   2      922.78      885.90     19.66 o 
   1 -10   2      129.15      137.34      7.84 o 
   2 -10   2      651.97      645.64     16.65 o 
   3 -10   2        1.20        0.97      4.03 o 
   4 -10   2        3.50        5.77      4.14 o 
   5 -10   2      307.18      329.92     12.67 o 
   6 -10   2      454.38      473.66     15.47 o 
   7 -10   2       88.98       77.68      7.79 o 
   8 -10   2       15.71        5.23      9.75 o 
  -9  -9   2       56.10       58.16      5.75 o 
  -8  -9   2      127.78      130.62      7.60 o 
  -7  -9   2       18.33        8.37      3.46 o 
  -6  -9   2        8.19        7.66      3.85 o 
  -5  -9   2      460.51      520.10     22.33 o 
  -4  -9   2      150.31      161.99     12.74 o 
  -3  -9   2      353.47      338.06     10.55 o 
  -2  -9   2       44.36       37.89      4.30 o 
  -1  -9   2      515.60      490.47     12.87 o 
   0  -9   2        5.92        9.42      3.51 o 
   1  -9   2     1249.93     1172.91     22.88 o 
   2  -9   2     2276.37     2294.71     38.10 o 
   3  -9   2      517.56      495.28     13.97 o 
   4  -9   2      176.90      162.86      8.56 o 
   5  -9   2      187.84      190.47     10.04 o 
   6  -9   2      204.28      209.42      8.05 o 
   7  -9   2      450.15      459.79     12.01 o 
   8  -9   2       14.01       16.52      4.68 o 
 -10  -8   2      181.29      196.34     10.92 o 
  -9  -8   2      755.62      763.56     41.41 o 
  -8  -8   2       59.53       49.07     17.53 o 
  -7  -8   2        7.27        7.72      3.80 o 
  -6  -8   2        2.66       -3.05      2.44 o 
  -5  -8   2       47.30       44.98      4.67 o 
  -4  -8   2     2917.75     2931.54     44.10 o 
  -3  -8   2     1110.08     1124.90     16.48 o 
  -2  -8   2      119.73      124.90      6.43 o 
  -1  -8   2        7.01        3.93      5.21 o 
   0  -8   2      846.74      767.50     16.46 o 
   1  -8   2      371.33      401.20     11.31 o 
   2  -8   2     1313.09     1312.14     18.94 o 
   3  -8   2     1749.28     1730.35     23.88 o 
   4  -8   2       61.73       65.99      4.42 o 
   5  -8   2      263.85      249.35     10.03 o 
   6  -8   2      434.73      429.77     12.39 o 
   7  -8   2       79.48       75.28      5.60 o 
   8  -8   2      157.75      166.92      7.68 o 
   9  -8   2       33.03       19.86      4.89 o 
 -10  -7   2      340.18      343.00     13.61 o 
  -9  -7   2       35.11       25.82      5.39 o 
  -8  -7   2      215.04      255.62     10.77 o 
  -7  -7   2        1.03        0.31      2.54 o 
  -6  -7   2       18.81       16.68      8.46 o 
  -5  -7   2     2123.34     2107.06     28.25 o 
  -4  -7   2     2371.43     2324.66     35.85 o 
  -3  -7   2      166.50      167.44      7.33 o 
  -2  -7   2       90.47       84.33      2.85 o 
  -1  -7   2      213.36      201.66      3.46 o 
   0  -7   2      275.84      303.77      8.99 o 
   1  -7   2     3519.40     3417.34     42.83 o 
   2  -7   2     1829.96     1734.49     22.90 o 
   3  -7   2       97.84       97.86      4.60 o 
   4  -7   2        1.63        1.03      2.45 o 
   5  -7   2      454.07      448.81     10.11 o 
   6  -7   2       16.76       14.37      4.97 o 
   7  -7   2       66.64       78.12      5.19 o 
   8  -7   2       65.91       62.66      6.57 o 
   9  -7   2        0.46       10.28      5.57 o 
  10  -7   2        3.68        3.26      5.36 o 
 -10  -6   2      162.13      152.69     12.88 o 
  -9  -6   2      816.13      821.02     20.01 o 
  -8  -6   2       67.15       76.53      4.40 o 
  -7  -6   2       42.27       40.09      3.33 o 
  -6  -6   2        5.15        5.64      2.54 o 
  -5  -6   2      404.99      422.65      8.68 o 
  -4  -6   2      982.58      918.66     10.48 o 
  -3  -6   2     2715.40     2662.15     26.65 o 
  -2  -6   2       41.35       52.56      2.56 o 
  -1  -6   2      157.35      193.61      4.06 o 
   0  -6   2      931.41      991.49     10.87 o 
   1  -6   2      848.81      884.69     10.26 o 
   2  -6   2    12871.42    12944.09    137.14 o 
   3  -6   2     1885.21     1685.79     27.78 o 
   4  -6   2       35.36       49.88      4.23 o 
   5  -6   2      164.01      165.58      6.15 o 
   6  -6   2        6.91       12.05      4.13 o 
   7  -6   2       89.65       83.96      5.11 o 
   8  -6   2      125.24      144.44      6.74 o 
   9  -6   2      224.86      224.78     11.02 o 
  10  -6   2       24.21       15.02     19.00 o 
 -11  -5   2       11.59       12.78      4.62 o 
 -10  -5   2        0.61        0.04      3.26 o 
  -9  -5   2      110.76      110.73      5.28 o 
  -8  -5   2     1934.81     1862.25     22.97 o 
  -7  -5   2      679.50      680.55     11.45 o 
  -6  -5   2      405.98      381.89      7.51 o 
  -5  -5   2        0.88        1.50      1.93 o 
  -4  -5   2      250.32      266.29      4.97 o 
  -3  -5   2      881.76      881.98      9.66 o 
  -2  -5   2     8414.15     8799.51     79.93 o 
  -1  -5   2      713.37      744.27     10.48 o 
   0  -5   2      679.44      713.37      7.35 o 
   1  -5   2     6452.22     6670.38     61.29 o 
   2  -5   2        8.88        5.91      1.20 o 
   3  -5   2     3010.22     3157.02     27.28 o 
   4  -5   2      759.29      689.24     11.88 o 
   5  -5   2      819.75      849.16     11.37 o 
   6  -5   2        3.17        5.81      2.04 o 
   7  -5   2        4.06        8.07      3.59 o 
   8  -5   2       30.86       25.71      3.90 o 
   9  -5   2      439.83      461.23     25.62 o 
  10  -5   2      127.42      144.28      9.49 o 
 -11  -4   2       96.09       96.74      6.59 o 
 -10  -4   2      188.01      158.53      7.47 o 
  -9  -4   2      458.99      431.29      9.54 o 
  -8  -4   2      550.01      510.83     11.52 o 
  -7  -4   2      517.03      508.34      9.41 o 
  -6  -4   2     1271.07     1175.48     15.12 o 
  -5  -4   2        0.24       -0.42      1.52 o 
  -4  -4   2      118.54       97.13      3.99 o 
  -3  -4   2    12950.67    13406.96    130.55 o 
  -2  -4   2        0.87        3.08      1.05 o 
  -1  -4   2    10592.87    10864.91     97.58 o 
   0  -4   2     2875.21     2968.30     24.94 o 
   1  -4   2        1.42       -0.38      0.92 o 
   2  -4   2     1808.11     1644.89     19.42 o 
   3  -4   2      600.66      564.06      6.30 o 
   4  -4   2       38.40       30.80      2.70 o 
   5  -4   2      684.14      682.70      9.64 o 
   6  -4   2       46.27       59.56      3.08 o 
   7  -4   2      134.36      121.18      4.94 o 
   8  -4   2      677.61      688.74     17.82 o 
   9  -4   2      653.81      629.62     13.13 o 
  10  -4   2        0.70        2.21      4.86 o 
  11  -4   2      142.11      142.61      9.89 o 
 -11  -3   2      173.01      149.19      9.17 o 
 -10  -3   2       26.75       37.48      4.82 o 
  -9  -3   2        7.33        6.70      2.89 o 
  -8  -3   2     4824.14     4585.18     47.02 o 
  -7  -3   2     1270.92     1158.90     15.47 o 
  -6  -3   2     1810.98     1822.53     29.26 o 
  -5  -3   2      970.57      961.91     12.36 o 
  -4  -3   2     1130.41     1105.60     14.53 o 
  -3  -3   2     1839.94     1790.38     18.71 o 
  -2  -3   2     5150.29     5417.93     43.96 o 
  -1  -3   2        7.29       10.72      1.25 o 
   0  -3   2       18.34       38.52      1.32 o 
   1  -3   2     4632.03     4771.56     50.79 o 
   2  -3   2     4924.78     5227.67     48.17 o 
   3  -3   2      382.74      380.07      5.66 o 
   4  -3   2     9434.88     9658.43     78.42 o 
   5  -3   2        5.94       12.34      1.47 o 
   6  -3   2      117.56      124.43      3.42 o 
   7  -3   2      230.29      238.90      5.82 o 
   8  -3   2        0.85        3.82      2.74 o 
   9  -3   2      527.42      489.94     13.48 o 
  10  -3   2      942.02      925.70     17.22 o 
  11  -3   2        1.23       -0.13      4.06 o 
 -11  -2   2      118.59      117.79      7.00 o 
 -10  -2   2      108.93      117.90      5.67 o 
  -9  -2   2      173.71      158.40      6.43 o 
  -8  -2   2        0.30        0.61      2.39 o 
  -7  -2   2     1288.37     1289.80     20.22 o 
  -6  -2   2     1973.37     1898.11     21.42 o 
  -5  -2   2       38.55       21.07      2.02 o 
  -4  -2   2      855.88      891.13     13.32 o 
  -3  -2   2     1366.32     1499.34     15.70 o 
  -2  -2   2     8655.15     8933.12     65.30 o 
  -1  -2   2    14787.58    15517.21    185.41 o 
   0  -2   2    28595.98    29332.38    391.80 o 
   1  -2   2      390.53      424.26      4.96 o 
   2  -2   2     7248.50     8083.47     72.93 o 
   3  -2   2      477.67      618.28      6.56 o 
   4  -2   2      557.09      603.32      6.89 o 
   5  -2   2     4189.49     4278.70     36.52 o 
   6  -2   2      998.89      966.38     10.81 o 
   7  -2   2      150.06      152.74      4.06 o 
   8  -2   2      546.72      530.91     11.20 o 
   9  -2   2      168.54      176.13      6.99 o 
  10  -2   2       43.33       38.17      4.48 o 
  11  -2   2      859.94      845.52     17.05 o 
 -11  -1   2      180.13      173.56      8.07 o 
 -10  -1   2      304.97      305.94      8.43 o 
  -9  -1   2       65.25       61.50      4.16 o 
  -8  -1   2      335.13      334.76      7.68 o 
  -7  -1   2       66.00       61.14      3.41 o 
  -6  -1   2     1025.44     1066.78     13.84 o 
  -5  -1   2        8.41       19.03      1.91 o 
  -4  -1   2     1202.02     1088.82     12.76 o 
  -3  -1   2     1908.16     1774.13     18.25 o 
  -2  -1   2      339.34      333.35      4.77 o 
  -1  -1   2     1355.72     1378.29     20.31 o 
   0  -1   2     5668.41     6120.78     44.29 o 
   1  -1   2     9583.16    10031.04     88.08 o 
   2  -1   2    10145.61    11416.66    100.29 o 
   3  -1   2      196.01      255.01      4.14 o 
   4  -1   2     8833.83     8832.30     71.64 o 
   5  -1   2     1573.63     1617.72     15.44 o 
   6  -1   2     3106.58     3045.86     27.24 o 
   7  -1   2      327.31      301.82      6.69 o 
   8  -1   2     1159.60     1110.71     19.52 o 
   9  -1   2      614.99      602.33     12.61 o 
  10  -1   2      702.03      730.67     26.20 o 
  11  -1   2        5.35        3.98      5.18 o 
  12  -1   2      194.92      203.28      8.86 o 
 -11   0   2      142.57      129.67      8.58 o 
 -10   0   2       55.82       47.85      4.57 o 
  -9   0   2      492.15      471.18      9.75 o 
  -8   0   2       20.11       20.40      2.91 o 
  -7   0   2      397.05      360.87      8.65 o 
  -6   0   2      399.62      345.01      6.71 o 
  -5   0   2     1907.41     1970.32     22.43 o 
  -4   0   2      144.51      229.20      4.55 o 
  -3   0   2     1692.92     1874.40     19.05 o 
  -2   0   2     3390.96     3880.38     36.13 o 
  -1   0   2     4331.10     4649.38     42.12 o 
   0   0   2    26660.33    25382.62    436.30 o 
   1   0   2      508.14      482.26     10.42 o 
   2   0   2      835.21      866.94      8.94 o 
   3   0   2     3685.59     3994.66     32.71 o 
   4   0   2       91.31       89.02      2.91 o 
   5   0   2     6678.84     6738.83     62.22 o 
   6   0   2     1342.77     1336.99     13.58 o 
   7   0   2      575.91      597.53      9.37 o 
   8   0   2      176.24      164.67      5.37 o 
   9   0   2       37.12       34.70      3.26 o 
  10   0   2        3.94        6.20      3.30 o 
  11   0   2      284.70      301.95      9.82 o 
  12   0   2      120.00      117.72      7.24 o 
 -11   1   2      179.49      192.26      8.53 o 
 -10   1   2      640.54      648.56     12.27 o 
  -9   1   2      223.68      212.73      7.84 o 
  -8   1   2       66.52       64.25      3.83 o 
  -7   1   2      158.31      153.71      4.98 o 
  -6   1   2      216.79      204.85      4.38 o 
  -5   1   2     3044.51     2940.18     26.32 o 
  -4   1   2     1113.11     1164.47     13.39 o 
  -3   1   2       61.00       56.82      6.13 o 
  -2   1   2      253.32      259.11      4.09 o 
  -1   1   2     3885.32     4149.90     37.74 o 
   0   1   2     8808.13     9710.39    111.95 o 
   1   1   2    24492.97    21780.96    513.95 o 
   2   1   2      782.73      838.07     12.52 o 
   3   1   2      106.72      112.30      2.43 o 
   4   1   2     2877.40     2873.27     24.22 o 
   5   1   2      893.89      929.62     12.28 o 
   6   1   2     1445.61     1460.32     16.10 o 
   7   1   2      907.32      884.87     12.14 o 
   8   1   2      434.60      421.68      8.16 o 
   9   1   2      140.67      143.96      6.56 o 
  10   1   2       79.09       89.16      7.84 o 
  11   1   2       30.67       23.65      4.40 o 
  12   1   2      237.82      238.22     12.52 o 
 -11   2   2        3.95        5.07      4.14 o 
 -10   2   2      634.76      655.58     14.40 o 
  -9   2   2      901.94      906.37     17.51 o 
  -8   2   2      782.28      756.59     13.69 o 
  -7   2   2       14.05       15.97      2.52 o 
  -6   2   2      676.14      700.26      8.97 o 
  -5   2   2      564.90      536.72      9.30 o 
  -4   2   2    15283.39    15874.05    127.38 o 
  -3   2   2      915.81      989.60     11.23 o 
  -2   2   2       43.07       62.41      2.17 o 
  -1   2   2      837.69      873.30      9.26 o 
   0   2   2     2479.12     2792.32     35.26 o 
   1   2   2       13.40        1.70      0.95 o 
   2   2   2     4183.52     4471.22     56.96 o 
   3   2   2      431.04      418.64      9.18 o 
   4   2   2     1318.92     1404.50     14.30 o 
   5   2   2      406.43      426.38      7.81 o 
   6   2   2     1440.61     1487.66     19.72 o 
   7   2   2       82.96       75.54      4.30 o 
   8   2   2     1866.13     1781.46     21.13 o 
   9   2   2      678.01      670.85     11.27 o 
  10   2   2       47.56       38.59      4.66 o 
  11   2   2      207.50      198.12      8.24 o 
  12   2   2       24.34       30.50      5.67 o 
 -11   3   2       79.16       84.71      7.48 o 
 -10   3   2      367.02      349.55     11.01 o 
  -9   3   2       84.54       81.90      4.55 o 
  -8   3   2        6.60        5.42      3.03 o 
  -7   3   2      406.15      396.76      7.90 o 
  -6   3   2       76.77       80.34      3.11 o 
  -5   3   2     5472.68     5423.07     46.83 o 
  -4   3   2     1862.39     1892.75     17.78 o 
  -3   3   2       77.64       76.55      2.38 o 
  -2   3   2    22192.44    22249.28    198.54 o 
  -1   3   2    13688.64    14407.99    152.56 o 
   0   3   2     5433.93     5973.99     60.84 o 
   1   3   2     1222.67     1168.68     22.80 o 
   2   3   2      543.83      486.37      8.04 o 
   3   3   2      129.29      126.51      4.81 o 
   4   3   2     1251.53     1273.88     16.07 o 
   5   3   2      354.20      377.20      6.15 o 
   6   3   2       42.93       20.08      2.53 o 
   7   3   2     2549.62     2297.49     28.89 o 
   8   3   2       67.33       67.07      4.61 o 
   9   3   2       52.27       58.90      3.78 o 
  10   3   2        0.05       -2.02      2.23 o 
  11   3   2        4.05        6.36      3.09 o 
  12   3   2      585.32      626.20     14.93 o 
 -11   4   2       67.85       67.83      6.12 o 
 -10   4   2      559.08      575.66     13.73 o 
  -9   4   2      614.00      613.38     13.40 o 
  -8   4   2      159.12      168.30      5.76 o 
  -7   4   2     1333.53     1309.25     17.19 o 
  -6   4   2       87.96       97.80      3.45 o 
  -5   4   2      424.15      452.88      6.68 o 
  -4   4   2      404.06      363.55      5.50 o 
  -3   4   2     1193.90     1177.83     13.22 o 
  -2   4   2       80.02       78.36      2.54 o 
  -1   4   2      218.29      267.51      3.80 o 
   0   4   2     4219.69     4544.54     47.90 o 
   1   4   2      936.76      917.79     10.93 o 
   2   4   2     7250.50     7835.28     81.59 o 
   3   4   2      337.10      281.21      5.07 o 
   4   4   2        5.80        8.79      1.61 o 
   5   4   2      329.27      384.66      7.44 o 
   6   4   2     1076.55     1029.44     15.00 o 
   7   4   2     1053.51     1008.56     15.54 o 
   8   4   2      856.88      834.19     14.40 o 
   9   4   2       19.64       19.24      3.47 o 
  10   4   2       10.85        5.84      2.73 o 
  11   4   2      169.39      157.81      6.33 o 
  12   4   2       41.69       51.78      5.69 o 
 -10   5   2        0.04        0.40      6.24 o 
  -9   5   2        3.11        4.41      3.52 o 
  -8   5   2      429.03      436.62     10.59 o 
  -7   5   2      211.80      204.71      5.25 o 
  -6   5   2      676.09      650.54      8.97 o 
  -5   5   2      294.03      327.91      5.77 o 
  -4   5   2       40.94       33.70      2.29 o 
  -3   5   2     1255.84     1245.53     14.03 o 
  -2   5   2     6663.70     6156.44    115.62 o 
  -1   5   2      332.91      359.04      4.30 o 
   0   5   2      350.56      414.75      5.31 o 
   1   5   2       89.35      107.30      3.16 o 
   2   5   2      691.83      682.76     16.19 o 
   3   5   2     2061.00     2050.16     20.22 o 
   4   5   2     1249.80     1181.94     12.83 o 
   5   5   2      173.86      202.93      5.34 o 
   6   5   2      653.77      640.56     11.02 o 
   7   5   2      887.83      858.24     14.01 o 
   8   5   2      298.52      295.57      8.24 o 
   9   5   2      344.80      354.15      9.95 o 
  10   5   2      575.10      536.59     16.85 o 
  11   5   2       15.10       12.17      4.14 o 
  12   5   2       62.14       59.37      6.95 o 
 -10   6   2       27.85       39.53      6.89 o 
  -9   6   2      616.73      626.17     18.18 o 
  -8   6   2       84.82       87.89      7.32 o 
  -7   6   2     1667.59     1661.53     22.21 o 
  -6   6   2     1198.16     1210.00     15.67 o 
  -5   6   2       22.72       25.13      2.53 o 
  -4   6   2     1572.35     1521.44     17.28 o 
  -3   6   2      974.47      897.51     12.76 o 
  -2   6   2      824.56      902.33      9.19 o 
  -1   6   2     3024.22     3099.07     29.73 o 
   0   6   2       47.17       67.08      2.06 o 
   1   6   2     1600.09     1805.52     21.25 o 
   2   6   2     8277.35     8940.42    114.85 o 
   3   6   2     2855.77     2996.68     28.78 o 
   4   6   2      897.93      860.17      9.33 o 
   5   6   2     1030.92      983.28     13.98 o 
   6   6   2        9.12        8.76      2.30 o 
   7   6   2     1428.12     1387.59     19.80 o 
   8   6   2     1803.39     1782.93     24.73 o 
   9   6   2        0.38       -1.12      2.74 o 
  10   6   2      603.01      591.72     13.11 o 
  11   6   2      389.62      403.79     15.03 o 
 -10   7   2       63.44       41.45      8.46 o 
  -9   7   2       80.49       77.96      7.82 o 
  -8   7   2      244.18      245.00      8.71 o 
  -7   7   2      138.51      140.86      6.58 o 
  -6   7   2      805.84      824.93     18.38 o 
  -5   7   2      672.29      657.02     12.57 o 
  -4   7   2      184.22      179.34     10.69 o 
  -3   7   2      365.41      361.61      5.15 o 
  -2   7   2      882.14      822.25      8.56 o 
  -1   7   2      496.17      459.75      6.25 o 
   0   7   2     1989.47     2063.80     20.49 o 
   1   7   2      210.03      266.18      5.34 o 
   2   7   2     1186.47     1361.34     20.22 o 
   3   7   2     3172.16     3250.58     31.30 o 
   4   7   2     2434.84     2362.00     23.75 o 
   5   7   2      114.96      109.61      4.22 o 
   6   7   2     1891.67     1835.48     23.80 o 
   7   7   2       69.06       79.61      5.90 o 
   8   7   2       86.69       75.57     12.84 o 
   9   7   2       11.14        9.82      9.68 o 
  10   7   2       97.69       91.11      7.25 o 
  11   7   2        6.77        4.82     10.20 o 
  -9   8   2        1.06       -7.18      4.94 o 
  -8   8   2      113.20      116.41      9.73 o 
  -7   8   2      279.77      295.00      9.34 o 
  -6   8   2      650.41      664.65     13.49 o 
  -5   8   2      467.35      502.25     11.14 o 
  -4   8   2      106.57      102.37      6.46 o 
  -3   8   2      471.14      452.01      9.40 o 
  -2   8   2      611.54      551.75     10.00 o 
  -1   8   2     4289.19     4281.93     62.59 o 
   0   8   2      961.46      903.74     17.52 o 
   1   8   2      909.52      977.35     13.33 o 
   2   8   2      233.26      271.06      5.91 o 
   3   8   2      392.28      422.73      7.95 o 
   4   8   2     1111.19     1124.67     15.72 o 
   5   8   2     3314.91     3220.40     47.22 o 
   6   8   2     1064.64     1004.16     16.51 o 
   7   8   2     1037.18      990.15     20.35 o 
   8   8   2      961.45      971.54     32.70 o 
   9   8   2        5.33        1.80      5.53 o 
  10   8   2      122.48      148.10      8.94 o 
  11   8   2      208.58      228.20     21.33 o 
  -9   9   2       49.19       45.28      7.43 o 
  -8   9   2       54.34       65.96      5.93 o 
  -7   9   2        1.88        3.19      3.86 o 
  -6   9   2      409.70      469.59     11.56 o 
  -5   9   2     1027.15     1058.12     25.77 o 
  -4   9   2      835.05      825.78     18.32 o 
  -3   9   2      310.68      352.97      8.62 o 
  -2   9   2      599.16      591.24     14.59 o 
  -1   9   2       74.16       92.42      5.71 o 
   0   9   2      464.47      431.95     11.52 o 
   1   9   2     2339.55     2271.03     35.91 o 
   2   9   2      262.60      258.79     17.01 o 
   3   9   2      346.58      324.29     20.48 o 
   4   9   2      114.41      105.96      4.55 o 
   5   9   2       24.59       26.31      3.81 o 
   6   9   2     7330.14     7346.41    100.02 o 
   7   9   2      504.30      519.74     14.18 o 
   8   9   2       59.49       48.96      4.71 o 
   9   9   2       80.04       67.82      6.74 o 
  10   9   2        1.20        8.01      4.82 o 
  -8  10   2        6.32       11.33      5.68 o 
  -7  10   2      195.90      193.93     10.59 o 
  -6  10   2      252.56      280.84     12.07 o 
  -5  10   2       48.22       49.07      5.96 o 
  -4  10   2     1807.55     1802.82     32.94 o 
  -3  10   2       18.47       12.53      4.28 o 
  -2  10   2      229.69      231.36     11.47 o 
  -1  10   2      693.66      653.71     15.82 o 
   0  10   2       11.38        4.71      3.19 o 
   1  10   2      508.55      447.79     23.55 o 
   2  10   2     2742.09     2795.45     51.26 o 
   3  10   2       73.03       67.55      8.41 o 
   4  10   2      526.54      497.80     12.59 o 
   5  10   2     1478.84     1461.67     25.85 o 
   6  10   2      357.84      334.88     14.73 o 
   7  10   2     1594.79     1609.45     29.57 o 
   8  10   2      103.95      107.73      7.80 o 
   9  10   2        0.36       -1.38      3.35 o 
  10  10   2      184.97      215.57      9.13 o 
  -7  11   2       14.00       23.09      6.33 o 
  -6  11   2       32.73       33.28      6.93 o 
  -5  11   2      536.99      557.43     17.92 o 
  -4  11   2        8.54        4.92      4.59 o 
  -3  11   2      903.92      833.74     38.21 o 
  -2  11   2      676.56      684.23     17.30 o 
  -1  11   2       13.35        7.36      3.97 o 
   0  11   2      910.17      910.93     19.99 o 
   1  11   2     1068.64     1047.78     31.22 o 
   2  11   2      205.79      212.81     14.68 o 
   3  11   2      211.06      210.92     28.39 o 
   4  11   2        0.61        4.40      5.92 o 
   5  11   2      317.00      317.02     17.55 o 
   6  11   2      333.87      299.34     17.25 o 
   7  11   2       15.35       14.59      7.40 o 
   8  11   2       75.85       63.28     10.19 o 
   9  11   2        0.42        3.53      4.25 o 
  -6  12   2        1.26        0.00      5.77 o 
  -5  12   2      266.32      291.66     12.74 o 
  -4  12   2     1917.31     1819.90     43.89 o 
  -3  12   2       97.73       74.70     12.52 o 
  -2  12   2       72.07       73.61      6.85 o 
  -1  12   2       55.34       61.39      6.28 o 
   0  12   2      232.81      222.37      9.79 o 
   1  12   2     1346.47     1352.31     26.66 o 
   2  12   2     2535.49     2448.24     40.87 o 
   3  12   2      382.35      363.23     18.04 o 
   4  12   2      182.15      193.33     13.95 o 
   5  12   2       54.13       47.00      9.04 o 
   6  12   2       78.53       91.72     11.50 o 
   7  12   2        3.09        9.08      7.80 o 
   8  12   2      458.77      507.83     24.95 o 
   9  12   2       74.32       58.74     11.30 o 
  -5  13   2       54.67       57.03      7.59 o 
  -4  13   2       36.85       34.43      6.59 o 
  -3  13   2      689.06      648.31     18.70 o 
  -2  13   2      283.07      290.56     12.40 o 
  -1  13   2        0.03       -1.91      4.25 o 
   0  13   2      195.00      191.34      9.69 o 
   1  13   2      181.98      160.15      9.09 o 
   2  13   2        3.30        9.12      4.10 o 
   3  13   2     1003.73      939.37     33.07 o 
   4  13   2       52.79       62.54      9.78 o 
   5  13   2        0.16       -1.11      6.86 o 
   6  13   2       48.73       71.18     11.50 o 
   7  13   2     1006.76      995.76     36.28 o 
   8  13   2      127.60      124.57     14.22 o 
  -4  14   2       84.48       85.86     15.77 o 
  -3  14   2      157.55      135.00      9.49 o 
  -2  14   2      112.24      140.43      9.50 o 
  -1  14   2      101.79      105.20      8.34 o 
   0  14   2       53.20       46.29      6.71 o 
   1  14   2      388.25      371.53     13.61 o 
   2  14   2     1469.95     1438.77     29.46 o 
   3  14   2      151.54      149.08      9.08 o 
   4  14   2      164.27      163.20     14.46 o 
   5  14   2        3.53       11.73      7.57 o 
   6  14   2      117.38      134.59     14.29 o 
   7  14   2      324.09      354.31     22.33 o 
  -2  15   2       66.13       86.71      8.69 o 
  -1  15   2      292.17      288.25     13.08 o 
   0  15   2       35.98       28.55      7.70 o 
   1  15   2       15.37       12.59      5.54 o 
   2  15   2       10.08        7.09      5.22 o 
   3  15   2      384.56      346.14     21.25 o 
   4  15   2        2.52        3.56      8.00 o 
   5  15   2       17.60       16.11      8.57 o 
  -1 -14   3      204.68      203.95     11.31 o 
   0 -14   3      164.44      172.28     11.21 o 
  -4 -13   3      237.49      233.88     17.89 o 
  -3 -13   3       22.85       26.86      9.68 o 
  -2 -13   3       29.58       25.49      5.53 o 
  -1 -13   3       32.22       35.22      6.05 o 
   0 -13   3       13.25       16.48      5.63 o 
   1 -13   3      521.44      533.85     17.03 o 
   2 -13   3      131.42      121.36     17.10 o 
   3 -13   3       25.77       20.34      9.25 o 
  -6 -12   3       93.72      117.81     14.09 o 
  -5 -12   3        0.09       -3.80      7.36 o 
  -4 -12   3      565.91      632.91     28.01 o 
  -3 -12   3      885.27      887.50     32.85 o 
  -2 -12   3        0.08       -3.30      3.92 o 
  -1 -12   3       20.97       13.34      4.93 o 
   0 -12   3      122.13      126.65      8.65 o 
   1 -12   3       52.73       54.08      6.82 o 
   2 -12   3      798.21      775.97     35.81 o 
   3 -12   3      167.82      152.61      9.49 o 
   4 -12   3        0.29       -5.76      4.48 o 
   5 -12   3        1.56        1.84      5.17 o 
  -7 -11   3      327.97      382.62     22.80 o 
  -6 -11   3      263.00      319.45     20.54 o 
  -5 -11   3      259.83      280.78     18.90 o 
  -4 -11   3      179.86      182.20     15.23 o 
  -3 -11   3       76.43       82.48     10.69 o 
  -2 -11   3      140.87      150.91      8.56 o 
  -1 -11   3        0.37        0.86      3.62 o 
   0 -11   3       48.42       55.91      5.99 o 
   1 -11   3      166.15      159.10      8.99 o 
   2 -11   3      368.08      359.31     13.06 o 
   3 -11   3       59.25       66.82      7.04 o 
   4 -11   3      141.89      120.49      8.57 o 
   5 -11   3       73.64       71.47      7.36 o 
   6 -11   3       31.63       26.22      6.22 o 
  -8 -10   3        3.15       12.10      8.04 o 
  -7 -10   3      197.20      232.60     17.85 o 
  -6 -10   3      201.08      190.20     10.43 o 
  -5 -10   3       46.89       42.16      9.21 o 
  -4 -10   3       93.45      105.67     11.20 o 
  -3 -10   3       37.09       52.45      8.84 o 
  -2 -10   3       22.95       19.75      4.19 o 
  -1 -10   3       83.41      104.73      6.74 o 
   0 -10   3        2.09        3.47      3.65 o 
   1 -10   3       36.29       34.51      5.11 o 
   2 -10   3      836.69      871.73     20.25 o 
   3 -10   3     1173.90     1183.24     24.91 o 
   4 -10   3       20.87       16.20      4.74 o 
   5 -10   3        6.78       13.05      5.28 o 
   6 -10   3        5.56        2.98      4.79 o 
   7 -10   3       93.43      100.36      8.45 o 
  -9  -9   3        1.46        2.16      4.03 o 
  -8  -9   3      367.83      415.27     11.92 o 
  -7  -9   3      807.35      788.16     21.75 o 
  -6  -9   3      460.47      446.94     14.55 o 
  -5  -9   3      415.23      371.43     18.96 o 
  -4  -9   3       27.65       17.82      6.59 o 
  -3  -9   3      126.56      106.77      6.21 o 
  -2  -9   3     1119.66     1129.04     22.21 o 
  -1  -9   3       31.79       33.48      4.43 o 
   0  -9   3       17.56       21.15      7.90 o 
   1  -9   3      170.40      159.09      8.34 o 
   2  -9   3      353.91      342.71     11.73 o 
   3  -9   3     2081.68     1987.97     41.32 o 
   4  -9   3      158.12      180.79     15.38 o 
   5  -9   3       22.08       15.77      4.89 o 
   6  -9   3       73.29       68.15     10.00 o 
   7  -9   3      255.11      249.98      9.15 o 
   8  -9   3       89.40       84.40      6.40 o 
  -9  -8   3       28.50       25.79      5.81 o 
  -8  -8   3       23.34       24.87      5.16 o 
  -7  -8   3      406.14      422.58      9.88 o 
  -6  -8   3       41.40       42.29      3.69 o 
  -5  -8   3        0.09        2.12      2.98 o 
  -4  -8   3        2.86        2.62      2.83 o 
  -3  -8   3      274.30      285.94      9.24 o 
  -2  -8   3       39.27       47.26      4.86 o 
  -1  -8   3     2019.16     1967.07     32.49 o 
   0  -8   3      184.73      193.00      7.98 o 
   1  -8   3      347.17      351.22     10.87 o 
   2  -8   3     3992.22     3933.08     46.56 o 
   3  -8   3      444.16      480.24     12.79 o 
   4  -8   3     1089.65     1080.05     17.57 o 
   5  -8   3      710.14      760.08     14.43 o 
   6  -8   3      236.84      239.09     11.34 o 
   7  -8   3       43.91       37.77      4.57 o 
   8  -8   3      156.37      185.21      8.37 o 
   9  -8   3      186.91      210.76      9.31 o 
 -10  -7   3       12.73       20.14     14.58 o 
  -9  -7   3        0.21       -4.53      4.01 o 
  -8  -7   3      647.13      658.00     17.49 o 
  -7  -7   3        1.65       -2.34      2.70 o 
  -6  -7   3      595.30      551.80     13.63 o 
  -5  -7   3      157.28      156.93      5.49 o 
  -4  -7   3        0.53        3.41      2.65 o 
  -3  -7   3       24.34       15.60      2.33 o 
  -2  -7   3     2444.69     2413.41     24.89 o 
  -1  -7   3       88.88       97.91      3.20 o 
   0  -7   3     2551.79     2418.36     37.57 o 
   1  -7   3      660.21      642.00     11.13 o 
   2  -7   3      277.82      271.76      7.02 o 
   3  -7   3     1732.22     1734.70     23.57 o 
   4  -7   3     1635.65     1599.99     26.17 o 
   5  -7   3      130.40      118.23      5.63 o 
   6  -7   3       51.89       49.60      4.36 o 
   7  -7   3       13.91        7.45      3.59 o 
   8  -7   3       66.17       68.60      5.51 o 
   9  -7   3      241.05      255.49      9.54 o 
 -10  -6   3       16.87       10.90      4.77 o 
  -9  -6   3        4.18        6.83      5.58 o 
  -8  -6   3        5.24       -0.61      2.88 o 
  -7  -6   3      147.20      144.20      7.22 o 
  -6  -6   3       44.73       53.65      4.75 o 
  -5  -6   3      164.16      149.51      4.78 o 
  -4  -6   3       12.09       12.78      1.71 o 
  -3  -6   3       26.31       24.29      1.96 o 
  -2  -6   3       38.16       33.33      3.73 o 
  -1  -6   3     4725.57     4719.60     44.31 o 
   0  -6   3     2506.26     2587.60     25.43 o 
   1  -6   3       52.28       48.88      2.31 o 
   2  -6   3      233.62      201.45      5.75 o 
   3  -6   3      334.62      283.72      9.10 o 
   4  -6   3      822.04      786.86     13.35 o 
   5  -6   3     2553.20     2541.19     32.46 o 
   6  -6   3      591.40      596.73     15.99 o 
   7  -6   3        2.13        7.91      3.28 o 
   8  -6   3        5.19       -0.06      3.29 o 
   9  -6   3        1.02        4.16      4.91 o 
  10  -6   3      206.54      207.33     11.27 o 
 -10  -5   3      141.66      160.17      7.65 o 
  -9  -5   3       25.56       24.39      4.09 o 
  -8  -5   3      199.72      191.36      6.34 o 
  -7  -5   3      159.86      161.07      9.41 o 
  -6  -5   3       10.93       11.52      2.40 o 
  -5  -5   3     1853.65     1641.99     19.23 o 
  -4  -5   3      706.00      664.47      8.31 o 
  -3  -5   3       26.02       32.67      1.83 o 
  -2  -5   3     1993.01     2199.05     25.94 o 
  -1  -5   3     1160.80     1237.40     14.09 o 
   0  -5   3     8279.77     8707.27     78.46 o 
   1  -5   3     7639.26     7722.80     81.49 o 
   2  -5   3      802.26      839.77     11.73 o 
   3  -5   3      666.61      721.49      9.47 o 
   4  -5   3     4838.07     4747.66     45.61 o 
   5  -5   3       33.40       26.25      2.44 o 
   6  -5   3        5.68        6.71      2.74 o 
   7  -5   3        4.33        5.83      3.00 o 
   8  -5   3       42.08       42.82      4.32 o 
   9  -5   3      404.32      378.38     13.63 o 
  10  -5   3      255.45      291.06     12.64 o 
 -11  -4   3       13.07       17.94      4.79 o 
 -10  -4   3      237.45      229.10      8.83 o 
  -9  -4   3      806.59      833.34     14.06 o 
  -8  -4   3      587.39      549.31     10.45 o 
  -7  -4   3      414.37      412.81      8.51 o 
  -6  -4   3      490.92      477.25     12.78 o 
  -5  -4   3      305.26      315.94      6.68 o 
  -4  -4   3     1145.41     1027.67     15.89 o 
  -3  -4   3     3465.60     3755.72     36.57 o 
  -2  -4   3        0.72        0.88      0.95 o 
  -1  -4   3     4142.27     4345.94     35.92 o 
   0  -4   3     2022.18     2023.98     19.99 o 
   1  -4   3     1177.26     1157.81     11.14 o 
   2  -4   3     3569.93     3702.40     31.49 o 
   3  -4   3     2870.50     3159.57     30.91 o 
   4  -4   3      216.10      204.12      5.34 o 
   5  -4   3     1224.43     1171.61     14.20 o 
   6  -4   3       40.30       36.98      2.73 o 
   7  -4   3      114.12      109.81      4.41 o 
   8  -4   3        4.81        1.04      2.38 o 
   9  -4   3        0.89        4.54      8.09 o 
  10  -4   3      227.52      226.17     14.73 o 
  11  -4   3      224.59      226.94     11.83 o 
 -11  -3   3      135.77      170.46      8.29 o 
 -10  -3   3      100.90      103.92      6.67 o 
  -9  -3   3      483.46      488.11     10.24 o 
  -8  -3   3     1105.51     1033.89     15.28 o 
  -7  -3   3      183.40      160.94      5.50 o 
  -6  -3   3       42.31       38.54      2.87 o 
  -5  -3   3     1138.47     1000.80     13.00 o 
  -4  -3   3     1691.22     1923.64     16.20 o 
  -3  -3   3      177.59      155.72      2.85 o 
  -2  -3   3     1057.70     1185.05     10.48 o 
  -1  -3   3      356.64      336.31      3.73 o 
   0  -3   3    14333.90    14210.07    102.36 o 
   1  -3   3     3210.87     3209.11     27.83 o 
   2  -3   3        6.93        2.19      1.22 o 
   3  -3   3     1696.46     1682.97     17.60 o 
   4  -3   3     1869.21     2145.62     22.13 o 
   5  -3   3      640.00      648.98     10.37 o 
   6  -3   3     1445.98     1369.92     19.15 o 
   7  -3   3      518.62      472.53      8.38 o 
   8  -3   3      185.58      178.03      5.58 o 
   9  -3   3        1.54       -1.39      2.90 o 
  10  -3   3      184.76      181.36      7.47 o 
  11  -3   3       12.74       12.84      5.59 o 
 -11  -2   3        7.11        2.52      3.91 o 
 -10  -2   3      409.70      442.49     20.12 o 
  -9  -2   3     1689.13     1568.61     20.93 o 
  -8  -2   3       39.01       33.84      3.42 o 
  -7  -2   3       26.01       27.60      2.89 o 
  -6  -2   3      698.48      679.85     10.46 o 
  -5  -2   3      113.07      118.80      3.90 o 
  -4  -2   3       73.98       32.82      1.77 o 
  -3  -2   3     2335.46     2546.01     22.57 o 
  -2  -2   3      275.82      257.43      5.45 o 
  -1  -2   3      546.00      498.13      5.36 o 
   0  -2   3     5188.02     5667.96     41.65 o 
   1  -2   3       18.79       39.03      1.52 o 
   2  -2   3     6222.84     6219.65     50.43 o 
   3  -2   3       35.76       21.90      1.41 o 
   4  -2   3      619.70      615.12      6.92 o 
   5  -2   3      489.65      485.30      6.28 o 
   6  -2   3      534.32      523.48      7.08 o 
   7  -2   3       43.92       38.72      2.82 o 
   8  -2   3     1875.44     1802.58     27.18 o 
   9  -2   3      243.30      258.96     11.70 o 
  10  -2   3       60.19       60.94      8.40 o 
  11  -2   3       97.86       97.78      8.71 o 
 -11  -1   3       68.72       60.44      5.76 o 
 -10  -1   3       89.21       73.59      6.27 o 
  -9  -1   3      275.13      285.39      7.71 o 
  -8  -1   3     2335.35     2185.78     25.80 o 
  -7  -1   3       76.05       74.71      3.80 o 
  -6  -1   3       64.10       64.47      4.40 o 
  -5  -1   3      329.62      355.34      7.48 o 
  -4  -1   3      506.98      553.73      9.17 o 
  -3  -1   3      152.07      160.90      3.91 o 
  -2  -1   3      297.62      249.84      3.67 o 
  -1  -1   3      212.73      279.02      4.67 o 
   0  -1   3      192.72      219.52      4.71 o 
   1  -1   3     5161.27     5575.70     44.71 o 
   2  -1   3     6450.28     6788.13     60.56 o 
   3  -1   3     5812.43     5816.94     47.30 o 
   4  -1   3     3042.66     2987.78     29.08 o 
   5  -1   3       60.51       57.45      2.66 o 
   6  -1   3      559.56      591.61      7.57 o 
   7  -1   3     2331.30     2324.74     22.12 o 
   8  -1   3      199.15      215.83      7.27 o 
   9  -1   3     2266.78     2278.17     30.72 o 
  10  -1   3       77.03       81.10      5.33 o 
  11  -1   3        2.59        1.26      3.65 o 
  12  -1   3      344.84      372.92     11.67 o 
 -11   0   3       86.36       77.49      6.14 o 
 -10   0   3      406.68      422.99     10.01 o 
  -9   0   3      356.96      356.01     10.59 o 
  -8   0   3        0.26        1.38      2.29 o 
  -7   0   3     1468.62     1412.43     20.99 o 
  -6   0   3     1226.90     1152.91     19.76 o 
  -5   0   3      119.68      118.59      4.50 o 
  -4   0   3      479.18      414.93      6.67 o 
  -3   0   3       35.21       12.81      1.41 o 
  -2   0   3     1260.11     1257.27     11.83 o 
  -1   0   3    14236.88    14494.89    114.20 o 
   0   0   3        7.52        6.73      0.86 o 
   1   0   3    13946.46    13909.14    158.02 o 
   2   0   3       42.88       45.76      3.31 o 
   3   0   3     1601.04     1579.76     16.93 o 
   4   0   3     9756.52     9833.10     78.65 o 
   5   0   3      716.46      763.84      9.66 o 
   6   0   3      282.75      295.42      5.62 o 
   7   0   3     2881.55     2959.51     27.07 o 
   8   0   3     4943.56     4864.48     48.27 o 
   9   0   3        5.61        6.48      3.33 o 
  10   0   3      198.41      185.89     10.29 o 
  11   0   3        9.98        5.00      3.71 o 
  12   0   3       32.62       45.34      5.67 o 
 -11   1   3       64.88       82.96      6.49 o 
 -10   1   3      212.69      183.58      6.89 o 
  -9   1   3       72.08       65.01      4.53 o 
  -8   1   3       47.28       50.87      3.66 o 
  -7   1   3      513.81      487.06      9.03 o 
  -6   1   3     1483.76     1425.62     19.49 o 
  -5   1   3       24.90       17.36      1.97 o 
  -4   1   3      138.55      168.68      5.59 o 
  -3   1   3      602.56      636.04      8.23 o 
  -2   1   3     1702.51     1586.46     16.22 o 
  -1   1   3    14466.34    15497.34    143.58 o 
   0   1   3       35.47       56.02      2.09 o 
   1   1   3      274.68      277.83      4.52 o 
   2   1   3     2891.06     3320.29     35.45 o 
   3   1   3     5031.28     5007.18     64.82 o 
   4   1   3       39.66       27.14      1.34 o 
   5   1   3      242.17      284.91      4.26 o 
   6   1   3        3.98        0.71      1.53 o 
   7   1   3      173.29      185.45      6.04 o 
   8   1   3     1269.43     1261.55     18.70 o 
   9   1   3      939.82      945.27     13.86 o 
  10   1   3       56.37       56.16      4.89 o 
  11   1   3        0.21        0.01      3.50 o 
  12   1   3        0.25       -3.02      3.61 o 
 -11   2   3        1.27        5.69      4.23 o 
 -10   2   3       32.31       25.60      3.88 o 
  -9   2   3       55.96       53.01      4.11 o 
  -8   2   3        7.26       13.85      2.76 o 
  -7   2   3     1340.53     1340.84     17.25 o 
  -6   2   3     1321.40     1252.99     13.74 o 
  -5   2   3     1055.20      970.84     12.48 o 
  -4   2   3     1927.98     1982.65     21.01 o 
  -3   2   3      430.53      461.98      7.62 o 
  -2   2   3        3.12        4.36      1.03 o 
  -1   2   3    11145.18    11904.79    105.01 o 
   0   2   3      202.74      210.59      3.73 o 
   1   2   3    10561.32    10681.61    133.01 o 
   2   2   3     3942.19     4043.94     42.72 o 
   3   2   3      911.82      964.28     11.96 o 
   4   2   3     3331.32     3529.59     33.38 o 
   5   2   3     8517.38     8832.12     71.01 o 
   6   2   3       12.53       13.26      1.57 o 
   7   2   3      350.28      356.97     10.16 o 
   8   2   3      212.60      202.15      6.80 o 
   9   2   3        2.22        2.78      2.37 o 
  10   2   3        4.84        0.46      2.43 o 
  11   2   3       33.50       30.90      4.71 o 
  12   2   3       63.57       60.50      5.63 o 
 -11   3   3      322.22      322.44     12.70 o 
 -10   3   3      137.60      128.56      6.93 o 
  -9   3   3       89.82       89.90      4.83 o 
  -8   3   3       50.03       57.36      3.87 o 
  -7   3   3       37.41       37.67      5.84 o 
  -6   3   3     3888.03     3736.90     33.70 o 
  -5   3   3     3284.49     3276.63     40.50 o 
  -4   3   3       25.51       17.65      2.51 o 
  -3   3   3       33.02       27.85      1.83 o 
  -2   3   3      440.06      450.68      6.17 o 
  -1   3   3     3510.77     3986.89     36.62 o 
   0   3   3     2279.22     2418.63     31.37 o 
   1   3   3     6921.99     6814.74    119.76 o 
   2   3   3      497.04      585.78      9.64 o 
   3   3   3     3359.94     3641.89     39.43 o 
   4   3   3     6233.81     6383.68     67.89 o 
   5   3   3      333.63      332.13      6.76 o 
   6   3   3     1708.99     1740.27     18.21 o 
   7   3   3      425.36      393.63     10.37 o 
   8   3   3     1399.97     1359.53     24.49 o 
   9   3   3      321.29      305.28      8.56 o 
  10   3   3       12.94       15.07      2.99 o 
  11   3   3       53.95       58.77      5.26 o 
  12   3   3       64.34       62.68      7.20 o 
 -10   4   3      633.06      646.91     14.81 o 
  -9   4   3       76.03       83.26      5.68 o 
  -8   4   3        1.33        3.18      2.46 o 
  -7   4   3     1816.14     1764.47     18.79 o 
  -6   4   3     3206.54     3199.91     29.66 o 
  -5   4   3     1870.53     1894.61     18.69 o 
  -4   4   3     4943.18     5070.68     43.23 o 
  -3   4   3     2295.11     2488.44     25.05 o 
  -2   4   3     5110.96     5397.38     49.44 o 
  -1   4   3    17496.04    17737.20    181.92 o 
   0   4   3     2750.41     2866.31     31.21 o 
   1   4   3    14945.94    15405.19    193.97 o 
   2   4   3     4670.10     4443.37    210.96 o 
   3   4   3       47.99       54.82      2.40 o 
   4   4   3     6439.50     6529.10     69.43 o 
   5   4   3     8105.10     8183.75     86.88 o 
   6   4   3        0.22       -0.30      1.83 o 
   7   4   3      499.43      429.08      9.06 o 
   8   4   3      208.77      198.04      6.81 o 
   9   4   3        2.17       -0.08      2.70 o 
  10   4   3      276.33      269.96     12.98 o 
  11   4   3      430.40      436.97      9.99 o 
  12   4   3       12.86        9.78      4.42 o 
 -10   5   3       31.75       38.53      5.18 o 
  -9   5   3      260.67      261.97      9.00 o 
  -8   5   3      202.75      213.86      7.64 o 
  -7   5   3      298.40      287.78      6.68 o 
  -6   5   3      328.99      326.77      6.27 o 
  -5   5   3     1999.90     2006.73     19.79 o 
  -4   5   3      142.91      155.81      4.26 o 
  -3   5   3     1530.61     1886.81     19.97 o 
  -2   5   3      324.08      349.06      6.67 o 
  -1   5   3        2.79        4.51      0.94 o 
   0   5   3      279.03      358.12      5.73 o 
   1   5   3     2369.57     2678.45     31.58 o 
   2   5   3       98.38      102.10      2.77 o 
   3   5   3      192.94      198.81      5.24 o 
   4   5   3      206.08      169.58      4.39 o 
   5   5   3      967.79     1024.07     14.27 o 
   6   5   3     2552.07     2483.76     30.06 o 
   7   5   3      656.93      577.17     10.87 o 
   8   5   3      447.19      415.21      9.61 o 
   9   5   3      669.98      650.18     12.93 o 
  10   5   3       47.77       54.11      4.83 o 
  11   5   3      477.82      461.24     10.34 o 
  12   5   3      269.53      262.37      9.99 o 
 -10   6   3      420.44      429.86     17.65 o 
  -9   6   3      424.64      417.50     14.90 o 
  -8   6   3       27.61       29.73      5.82 o 
  -7   6   3      204.35      207.13      7.26 o 
  -6   6   3      242.74      235.68      6.21 o 
  -5   6   3     2190.13     2211.90     24.28 o 
  -4   6   3     2771.26     2668.32     29.20 o 
  -3   6   3      289.12      266.32      4.46 o 
  -2   6   3      468.53      548.17      6.57 o 
  -1   6   3     2216.50     2268.83     19.94 o 
   0   6   3      416.70      401.26      6.25 o 
   1   6   3        6.83       11.87      2.44 o 
   2   6   3     5914.20     6132.37     80.14 o 
   3   6   3      530.55      596.76      8.68 o 
   4   6   3       65.55       66.95      3.27 o 
   5   6   3     1184.10     1225.98     13.80 o 
   6   6   3      246.84      241.84      6.45 o 
   7   6   3     5930.61     5704.34     63.78 o 
   8   6   3       61.07       55.38      4.31 o 
   9   6   3       90.55      109.51      5.65 o 
  10   6   3      472.61      454.77     11.28 o 
  11   6   3      312.24      326.35     14.20 o 
  12   6   3       19.52       18.45      5.83 o 
  -9   7   3      121.42      139.09      9.43 o 
  -8   7   3      784.46      757.60     19.90 o 
  -7   7   3       93.73       93.37      5.72 o 
  -6   7   3      517.30      522.20     11.52 o 
  -5   7   3     1908.69     1877.40     25.84 o 
  -4   7   3        2.96        6.78      2.46 o 
  -3   7   3     1661.57     1620.11     17.50 o 
  -2   7   3       52.62       51.21      2.62 o 
  -1   7   3        6.82        5.84      1.33 o 
   0   7   3     1091.89      953.50     16.06 o 
   1   7   3      862.76      804.26     11.50 o 
   2   7   3        2.17       11.32      1.82 o 
   3   7   3     4370.11     4601.61     43.24 o 
   4   7   3       75.17       97.12      4.53 o 
   5   7   3     1114.97     1066.84     13.20 o 
   6   7   3     3977.94     4044.92     46.20 o 
   7   7   3      444.49      428.42     12.90 o 
   8   7   3     1012.66     1023.13     30.88 o 
   9   7   3        2.28       -5.11      3.40 o 
  10   7   3      280.85      281.40     11.59 o 
  11   7   3      332.19      326.60     20.71 o 
  -9   8   3       24.86       14.28     12.52 o 
  -8   8   3      106.58      102.01      7.51 o 
  -7   8   3      585.73      562.61     14.90 o 
  -6   8   3       39.48       45.78      5.33 o 
  -5   8   3      505.96      498.69     13.55 o 
  -4   8   3     3536.49     3471.03     77.90 o 
  -3   8   3      279.89      303.42      7.74 o 
  -2   8   3     2943.13     2901.99     35.01 o 
  -1   8   3       79.73       82.44      3.75 o 
   0   8   3      267.46      240.50      4.27 o 
   1   8   3       20.50       12.20      1.83 o 
   2   8   3     2559.90     2568.19     30.16 o 
   3   8   3      253.81      338.21      7.00 o 
   4   8   3        6.05        2.54      1.87 o 
   5   8   3      544.53      584.37     13.34 o 
   6   8   3       65.85       54.36      4.09 o 
   7   8   3     1879.45     1836.81     26.02 o 
   8   8   3     1310.08     1310.87     51.31 o 
   9   8   3      484.68      507.85     24.95 o 
  10   8   3       25.52       22.33      5.32 o 
  11   8   3       31.63       39.52      6.42 o 
  -8   9   3      248.76      237.51      9.42 o 
  -7   9   3        0.05       -3.39      5.29 o 
  -6   9   3        2.06        5.44      3.65 o 
  -5   9   3      529.96      519.22     11.80 o 
  -4   9   3       62.75       58.21      4.60 o 
  -3   9   3     1737.47     1754.44     24.26 o 
  -2   9   3      486.94      491.87     13.16 o 
  -1   9   3      378.43      409.74     11.50 o 
   0   9   3        0.91        0.30      2.89 o 
   1   9   3      849.84      848.70     17.23 o 
   2   9   3      361.13      377.01      9.45 o 
   3   9   3     4200.51     4067.23     80.91 o 
   4   9   3      158.23      164.58      5.34 o 
   5   9   3        0.09       -0.90      2.59 o 
   6   9   3       44.27       43.23      7.58 o 
   7   9   3       19.72       14.24      4.07 o 
   8   9   3        4.82        6.31      3.20 o 
   9   9   3      107.84       96.92      7.30 o 
  10   9   3       12.90       11.99      4.85 o 
  11   9   3       37.42       40.78      6.37 o 
  -8  10   3       88.91       92.55      6.81 o 
  -7  10   3      519.84      548.52     13.58 o 
  -6  10   3       85.76       89.03      9.25 o 
  -5  10   3        5.59        6.67      4.44 o 
  -4  10   3      105.08       91.59      7.06 o 
  -3  10   3      167.76      175.40     16.46 o 
  -2  10   3       19.15       19.74      4.38 o 
  -1  10   3     1017.65      995.93     20.76 o 
   0  10   3       71.58       83.47      5.86 o 
   1  10   3     2102.71     2190.67     35.73 o 
   2  10   3      863.97      799.99     17.26 o 
   3  10   3       89.26       85.82      6.20 o 
   4  10   3      979.41     1002.40     21.96 o 
   5  10   3      337.14      365.05     10.67 o 
   6  10   3     1095.52     1094.79     30.92 o 
   7  10   3      649.99      662.06     16.48 o 
   8  10   3      841.26      825.33     19.50 o 
   9  10   3       20.72       26.30      4.28 o 
  10  10   3       47.63       48.40      5.65 o 
  -7  11   3       20.58       25.80      6.04 o 
  -6  11   3      198.88      232.81     11.65 o 
  -5  11   3       47.35       50.26      6.77 o 
  -4  11   3       57.44       54.21      6.28 o 
  -3  11   3      358.80      341.22     12.54 o 
  -2  11   3      500.05      472.23     14.32 o 
  -1  11   3      135.77      140.19      7.94 o 
   0  11   3      353.73      318.39     16.68 o 
   1  11   3       97.83       97.43      6.52 o 
   2  11   3      539.07      520.78     15.16 o 
   3  11   3      515.04      506.39     27.40 o 
   4  11   3        2.91        5.69      3.77 o 
   5  11   3        1.62        5.14      5.51 o 
   6  11   3        6.62        5.68      5.98 o 
   7  11   3      163.23      177.29     13.79 o 
   8  11   3      242.09      251.89     14.81 o 
   9  11   3      732.65      720.37     40.26 o 
  10  11   3      102.50      126.06      9.06 o 
  -6  12   3       14.18        8.31      6.56 o 
  -5  12   3        2.09       -1.28      4.94 o 
  -4  12   3       10.69        7.20      5.63 o 
  -3  12   3       14.47       23.56      5.38 o 
  -2  12   3       76.86       75.20      9.58 o 
  -1  12   3       93.70      107.09      7.29 o 
   0  12   3        2.46        2.13      3.83 o 
   1  12   3       37.86       32.76      5.01 o 
   2  12   3       20.43       18.79      4.51 o 
   3  12   3      305.51      275.66     10.31 o 
   4  12   3      799.71      774.83     27.50 o 
   5  12   3      221.24      215.59     14.66 o 
   6  12   3       57.68       44.45      9.18 o 
   7  12   3       18.58       17.65      7.53 o 
   8  12   3       45.72       53.02     10.09 o 
   9  12   3       91.88       90.88     12.27 o 
  -5  13   3      177.95      202.32     11.75 o 
  -4  13   3        1.07        1.70      5.87 o 
  -3  13   3       36.76       57.78      7.13 o 
  -2  13   3      108.20      101.55      7.83 o 
  -1  13   3       80.65       75.70      6.82 o 
   0  13   3      560.22      520.72     15.45 o 
   1  13   3       46.08       54.53      6.06 o 
   2  13   3       90.20      101.83     10.98 o 
   3  13   3       48.17       42.70      5.63 o 
   4  13   3        5.17       11.23      6.66 o 
   5  13   3      125.26      116.43     12.44 o 
   6  13   3        4.27        8.57      7.57 o 
   7  13   3      241.60      245.21     17.55 o 
   8  13   3        7.44       12.71      8.41 o 
  -4  14   3      278.93      304.46     14.02 o 
  -3  14   3        5.84       -0.09      4.95 o 
  -2  14   3      295.47      281.77     29.08 o 
  -1  14   3      269.51      266.34     12.20 o 
   0  14   3       58.17       52.86      6.63 o 
   1  14   3      899.02      887.59     21.66 o 
   2  14   3       21.27       19.47      5.34 o 
   3  14   3       31.48       15.78      4.81 o 
   4  14   3      413.37      476.73     23.33 o 
   5  14   3      127.73      150.83     14.63 o 
   6  14   3       14.38       12.71      8.14 o 
   7  14   3       20.67       32.68      9.95 o 
  -3  15   3       66.70       79.65      8.62 o 
  -2  15   3        0.01        1.63      5.53 o 
  -1  15   3      112.89       96.28      8.48 o 
   0  15   3      762.16      794.43     21.29 o 
   1  15   3        9.95        8.94      5.12 o 
   2  15   3      161.90      167.69      9.81 o 
   3  15   3        8.74       15.37      8.34 o 
   4  15   3        3.22       -9.83      6.56 o 
   5  15   3      315.16      377.21     22.26 o 
   6  15   3      200.62      218.14     17.58 o 
   0  16   3        0.84       -2.12      4.92 o 
   1  16   3      345.31      362.44     24.61 o 
   2  16   3       12.33        9.09      5.46 o 
   3  16   3       60.51       41.79     10.73 o 
  -3 -13   4       62.06       49.93     10.79 o 
  -2 -13   4      210.66      177.43     15.63 o 
  -1 -13   4       96.36       93.19      8.12 o 
   0 -13   4       51.83       51.77      7.08 o 
   1 -13   4        4.38        3.46      7.28 o 
   2 -13   4       40.79       37.61      7.06 o 
  -5 -12   4       12.51       20.58      9.52 o 
  -4 -12   4        0.06        0.71      7.03 o 
  -3 -12   4        2.02        4.74      7.67 o 
  -2 -12   4       33.57       27.13      5.74 o 
  -1 -12   4      560.17      575.52     17.01 o 
   0 -12   4      185.50      174.84     10.20 o 
   1 -12   4       17.29       16.04      5.62 o 
   2 -12   4       60.51       61.00      7.29 o 
   3 -12   4      129.11      125.61      9.10 o 
   4 -12   4      146.56      126.94      9.18 o 
  -6 -11   4      196.33      198.30     17.21 o 
  -5 -11   4      611.61      592.72     23.23 o 
  -4 -11   4       23.03       25.65      8.54 o 
  -3 -11   4        1.35       11.87      7.06 o 
  -2 -11   4      228.00      226.22     10.04 o 
  -1 -11   4      119.73      112.97      7.71 o 
   0 -11   4      464.30      489.49     15.24 o 
   1 -11   4      429.01      447.72     14.44 o 
   2 -11   4        0.76       -5.87      4.07 o 
   3 -11   4       50.54       40.76     15.68 o 
   4 -11   4        2.15        5.05      5.61 o 
   5 -11   4       71.88       76.13      7.73 o 
   6 -11   4       38.52       36.57      7.05 o 
  -7 -10   4      279.10      319.41     20.41 o 
  -6 -10   4      366.69      382.92     21.79 o 
  -5 -10   4        0.17       -0.07      4.26 o 
  -4 -10   4      538.86      584.66     16.78 o 
  -3 -10   4       95.70       90.21     10.49 o 
  -2 -10   4       70.42       54.70      5.56 o 
  -1 -10   4      993.80      971.29     21.31 o 
   0 -10   4      301.04      289.16     10.93 o 
   1 -10   4      504.66      511.88     14.84 o 
   2 -10   4      462.13      456.97     21.27 o 
   3 -10   4       46.13       42.00      5.98 o 
   4 -10   4        7.96        6.70      4.67 o 
   5 -10   4      119.45       96.82      7.71 o 
   6 -10   4        5.04        3.20      5.03 o 
   7 -10   4       30.73       23.33      6.23 o 
  -8  -9   4       72.36      103.26      9.18 o 
  -7  -9   4       12.63       14.56      7.90 o 
  -6  -9   4      401.24      432.29     26.75 o 
  -5  -9   4     1315.47     1292.81     30.26 o 
  -4  -9   4       79.37       70.17      6.38 o 
  -3  -9   4      308.21      299.58     10.91 o 
  -2  -9   4      413.82      419.67     12.33 o 
  -1  -9   4       46.40       39.21      4.81 o 
   0  -9   4      387.42      355.12     12.39 o 
   1  -9   4      406.99      400.12     17.18 o 
   2  -9   4      151.05      146.29      8.23 o 
   3  -9   4      246.63      258.27     14.41 o 
   4  -9   4       95.51       77.57     15.74 o 
   5  -9   4       60.39       53.08      6.03 o 
   6  -9   4      234.56      269.59     11.79 o 
   7  -9   4      159.86      174.59     10.13 o 
   8  -9   4        0.77       -1.07      5.75 o 
  -9  -8   4      598.28      655.53     29.52 o 
  -8  -8   4       17.07       11.47      4.74 o 
  -7  -8   4      184.81      167.79      9.51 o 
  -6  -8   4       14.55       10.69      2.99 o 
  -5  -8   4       85.37       82.42      4.98 o 
  -4  -8   4     1403.85     1415.57     52.74 o 
  -3  -8   4      128.50      132.01      5.46 o 
  -2  -8   4       29.14       28.48      4.06 o 
  -1  -8   4      250.28      256.58     14.58 o 
   0  -8   4       15.48       17.91      3.76 o 
   1  -8   4      316.19      296.49     12.56 o 
   2  -8   4     1392.32     1318.13     24.92 o 
   3  -8   4        8.80        3.60      2.80 o 
   4  -8   4        7.05        7.64      3.03 o 
   5  -8   4      288.31      302.11      9.02 o 
   6  -8   4        0.31       -4.27      2.85 o 
   7  -8   4      205.25      212.95      8.37 o 
   8  -8   4      130.45      140.99     12.53 o 
   9  -8   4        6.26        3.30      4.33 o 
  -9  -7   4      216.56      256.44     29.05 o 
  -8  -7   4      575.01      579.57     16.72 o 
  -7  -7   4       26.78       41.95      4.93 o 
  -6  -7   4       34.69       45.48      4.18 o 
  -5  -7   4       88.05       79.48      4.22 o 
  -4  -7   4       55.96       50.87      5.42 o 
  -3  -7   4      294.07      285.97      6.21 o 
  -2  -7   4      620.54      613.02      7.28 o 
  -1  -7   4       14.07       10.99      1.90 o 
   0  -7   4      363.69      339.54      7.59 o 
   1  -7   4     1517.09     1494.00     26.19 o 
   2  -7   4       65.02       77.38      4.22 o 
   3  -7   4     4514.88     4523.23     52.77 o 
   4  -7   4      204.48      199.89     14.48 o 
   5  -7   4        3.21       -2.07      4.05 o 
   6  -7   4      334.19      345.50      9.46 o 
   7  -7   4      542.24      541.24     14.37 o 
   8  -7   4      104.55       96.70      7.29 o 
   9  -7   4       43.72       51.27      5.56 o 
 -10  -6   4      113.70      120.14      8.94 o 
  -9  -6   4      471.91      453.27     16.09 o 
  -8  -6   4       21.61       23.65      4.85 o 
  -7  -6   4      325.92      292.99      8.99 o 
  -6  -6   4       35.30       26.68      2.94 o 
  -5  -6   4       19.18       18.51      2.54 o 
  -4  -6   4      547.88      555.35     10.78 o 
  -3  -6   4     1331.56     1385.72     14.58 o 
  -2  -6   4      102.84       91.30      2.67 o 
  -1  -6   4      900.65      869.19     10.06 o 
   0  -6   4      328.53      359.26      5.58 o 
   1  -6   4      743.43      716.18      9.65 o 
   2  -6   4     2191.35     2114.33     26.90 o 
   3  -6   4        2.44       -2.92      2.00 o 
   4  -6   4     1904.07     1898.82     25.47 o 
   5  -6   4       90.69       74.26      4.56 o 
   6  -6   4        8.64        5.40      3.69 o 
   7  -6   4      651.51      601.09     12.77 o 
   8  -6   4      577.35      629.39     13.70 o 
   9  -6   4        5.03       -0.69      3.74 o 
  10  -6   4        0.13       -1.14      6.83 o 
 -10  -5   4        2.77        3.89      4.33 o 
  -9  -5   4      196.92      207.81      8.26 o 
  -8  -5   4     1809.10     1751.40     25.11 o 
  -7  -5   4       23.16       19.98      2.98 o 
  -6  -5   4      746.51      702.03     11.32 o 
  -5  -5   4        8.58        6.53      2.02 o 
  -4  -5   4        3.30        5.00      1.51 o 
  -3  -5   4      720.61      695.05      8.01 o 
  -2  -5   4     4068.17     3805.89     32.93 o 
  -1  -5   4      109.20      105.20      2.84 o 
   0  -5   4       37.85       34.24      2.17 o 
   1  -5   4        1.50        1.87      1.11 o 
   2  -5   4      112.23      108.61      2.72 o 
   3  -5   4     7135.01     7043.22     65.66 o 
   4  -5   4     2877.05     2908.56     29.67 o 
   5  -5   4      266.84      251.39      7.23 o 
   6  -5   4        5.88        7.82      4.60 o 
   7  -5   4       32.05       36.12      4.01 o 
   8  -5   4      420.57      454.28     11.12 o 
   9  -5   4      522.88      583.23     16.68 o 
  10  -5   4       39.91       37.92      6.57 o 
 -10  -4   4        9.02        6.22      3.90 o 
  -9  -4   4       63.55       61.17      8.09 o 
  -8  -4   4       49.73       51.74      4.02 o 
  -7  -4   4     1725.86     1625.42     20.61 o 
  -6  -4   4      249.23      249.59      6.36 o 
  -5  -4   4      118.24      112.63      4.27 o 
  -4  -4   4      472.99      492.61      6.10 o 
  -3  -4   4      125.84      110.77      2.73 o 
  -2  -4   4     1504.25     1586.89     14.07 o 
  -1  -4   4     3679.71     3792.12     29.32 o 
   0  -4   4      661.90      727.26      7.29 o 
   1  -4   4     1097.42     1112.42     11.08 o 
   2  -4   4      627.56      579.67      6.60 o 
   3  -4   4     2407.03     2388.12     24.41 o 
   4  -4   4     2257.15     2201.43     23.16 o 
   5  -4   4      167.49      174.74      5.19 o 
   6  -4   4       55.68       49.17      3.11 o 
   7  -4   4      636.99      632.84     10.29 o 
   8  -4   4      681.25      701.18     21.94 o 
   9  -4   4        1.77       -1.95      5.35 o 
  10  -4   4      164.24      163.56     15.48 o 
  11  -4   4       52.60       50.02      8.66 o 
 -10  -3   4       24.13       20.10      4.32 o 
  -9  -3   4        7.92       11.81      3.79 o 
  -8  -3   4      889.72      882.96     16.61 o 
  -7  -3   4       46.34       49.05      3.61 o 
  -6  -3   4     2013.05     2020.00     23.34 o 
  -5  -3   4      806.53      706.65     10.58 o 
  -4  -3   4      106.40      110.27      2.71 o 
  -3  -3   4     4886.29     5001.94     38.51 o 
  -2  -3   4     3558.63     3757.79     31.95 o 
  -1  -3   4        7.49        6.69      0.94 o 
   0  -3   4     3619.15     3786.51     28.92 o 
   1  -3   4      248.44      280.71      3.99 o 
   2  -3   4      120.97       98.87      2.67 o 
   3  -3   4       62.15       88.23      3.08 o 
   4  -3   4      500.00      504.11      7.61 o 
   5  -3   4      386.39      390.15      6.81 o 
   6  -3   4      243.48      234.48      5.54 o 
   7  -3   4       46.83       47.68      4.13 o 
   8  -3   4       53.76       59.89      3.70 o 
   9  -3   4      832.50      807.78     15.10 o 
  10  -3   4      183.06      206.19      8.05 o 
  11  -3   4       70.69       66.28     13.40 o 
 -11  -2   4       39.18       30.91      5.59 o 
 -10  -2   4      200.08      223.08      8.71 o 
  -9  -2   4       81.55       81.74      6.65 o 
  -8  -2   4      707.22      701.43     12.22 o 
  -7  -2   4     4718.87     4637.65     47.28 o 
  -6  -2   4     1537.24     1487.10     21.29 o 
  -5  -2   4     1788.00     1716.84     19.77 o 
  -4  -2   4      271.01      255.76      4.56 o 
  -3  -2   4     1894.29     1972.66     32.39 o 
  -2  -2   4     7170.03     7489.35     61.45 o 
  -1  -2   4    10710.80    10975.61     73.90 o 
   0  -2   4     1877.44     1965.12     15.77 o 
   1  -2   4     5465.25     5623.71     38.79 o 
   2  -2   4       33.83       33.07      2.92 o 
   3  -2   4     1996.61     2272.89     20.29 o 
   4  -2   4      895.10      818.20      7.92 o 
   5  -2   4     3542.79     3526.20     30.66 o 
   6  -2   4      709.54      705.38     10.10 o 
   7  -2   4      399.72      387.63      7.43 o 
   8  -2   4      146.55      135.16      5.02 o 
   9  -2   4        4.50        3.43      3.38 o 
  10  -2   4      155.37      161.54      7.32 o 
  11  -2   4      216.15      235.67      8.97 o 
 -11  -1   4       92.56      109.54      7.13 o 
 -10  -1   4       14.84       19.24      4.26 o 
  -9  -1   4        2.76       -0.12      2.70 o 
  -8  -1   4      158.32      155.12      5.79 o 
  -7  -1   4        1.01       -2.80      2.52 o 
  -6  -1   4     1846.42     1837.21     43.04 o 
  -5  -1   4     2488.44     2373.79     25.54 o 
  -4  -1   4      130.03      138.20      3.97 o 
  -3  -1   4      167.05      203.40      3.79 o 
  -2  -1   4        4.34        8.09      1.20 o 
  -1  -1   4      923.82      870.42      8.82 o 
   0  -1   4      873.34      808.78      9.05 o 
   1  -1   4      730.62      735.03      7.38 o 
   2  -1   4     1011.70     1154.57     10.85 o 
   3  -1   4       50.59       86.46      2.44 o 
   4  -1   4     6580.45     6823.07     55.74 o 
   5  -1   4       64.29       61.12      2.64 o 
   6  -1   4     3896.58     3819.42     33.40 o 
   7  -1   4       40.59       44.23      2.87 o 
   8  -1   4      479.20      463.18     10.27 o 
   9  -1   4      778.95      739.41     14.17 o 
  10  -1   4       41.43       41.72      4.63 o 
  11  -1   4       52.95       61.63      5.48 o 
 -11   0   4      112.76      118.78      7.31 o 
 -10   0   4      605.82      606.91     32.66 o 
  -9   0   4      272.55      247.26     10.29 o 
  -8   0   4       60.61       54.96      3.88 o 
  -7   0   4      297.16      277.99      7.71 o 
  -6   0   4      317.18      297.63      6.67 o 
  -5   0   4     1098.43     1073.65     13.74 o 
  -4   0   4     3083.92     2890.56     29.38 o 
  -3   0   4       41.21       44.51      3.80 o 
  -2   0   4      512.70      447.70      6.34 o 
  -1   0   4    11733.19    11957.36     99.04 o 
   0   0   4    12848.06    14023.47    141.87 o 
   1   0   4      708.80      581.53      8.87 o 
   2   0   4     7514.59     7578.13     78.85 o 
   3   0   4     3476.14     3485.02     32.62 o 
   4   0   4     1842.08     1940.33     17.54 o 
   5   0   4     3605.23     3572.75     30.64 o 
   6   0   4       58.80       62.34      2.88 o 
   7   0   4      786.64      750.19     14.87 o 
   8   0   4      496.46      473.15     10.37 o 
   9   0   4     1604.13     1577.68     23.20 o 
  10   0   4      119.01      114.47      6.08 o 
  11   0   4      156.47      151.69      7.38 o 
  12   0   4        0.78        1.80      5.19 o 
 -11   1   4      432.49      430.77     12.82 o 
 -10   1   4      153.31      155.54      7.51 o 
  -9   1   4       37.68       31.85      5.31 o 
  -8   1   4        7.41        5.78      2.85 o 
  -7   1   4        1.19        1.60      2.19 o 
  -6   1   4     4097.41     3911.39     39.84 o 
  -5   1   4     1224.46     1153.04     14.46 o 
  -4   1   4      730.84      690.93      9.57 o 
  -3   1   4     3074.91     2895.18     28.73 o 
  -2   1   4      340.60      387.30      5.78 o 
  -1   1   4      240.19      231.66      3.94 o 
   0   1   4       36.87       66.48      2.79 o 
   1   1   4       30.95       21.16      5.46 o 
   2   1   4     6288.70     6533.06     68.26 o 
   3   1   4        4.67        8.35      2.32 o 
   4   1   4     1423.67     1479.25     13.75 o 
   5   1   4     1900.25     1920.95     17.57 o 
   6   1   4     3148.90     3019.75     26.53 o 
   7   1   4      460.69      461.45      9.40 o 
   8   1   4       73.82       68.99      4.43 o 
   9   1   4      410.17      398.86      9.85 o 
  10   1   4      203.35      192.44      7.53 o 
  11   1   4       97.18       83.96      5.96 o 
  12   1   4      354.81      391.71     19.33 o 
 -10   2   4      727.48      735.64     16.71 o 
  -9   2   4      148.62      156.62      6.07 o 
  -8   2   4     1533.24     1483.15     19.61 o 
  -7   2   4        1.26       -0.39      2.15 o 
  -6   2   4       87.62       84.38      4.18 o 
  -5   2   4     1082.13     1018.39     15.45 o 
  -4   2   4     4298.02     4045.73     39.52 o 
  -3   2   4      128.72      123.59      3.49 o 
  -2   2   4      749.13      793.35      8.46 o 
  -1   2   4     2880.60     2815.94     31.06 o 
   0   2   4     5432.86     6134.82     76.74 o 
   1   2   4      684.72      710.71     15.37 o 
   2   2   4    14207.73    14071.36    193.15 o 
   3   2   4      484.78      461.08      7.20 o 
   4   2   4       82.19       85.88      2.66 o 
   5   2   4      782.34      808.33      8.63 o 
   6   2   4       42.30       44.34      1.92 o 
   7   2   4     3057.18     2951.85     35.54 o 
   8   2   4     2724.92     2660.35     33.49 o 
   9   2   4       46.12       45.20      4.29 o 
  10   2   4      166.97      159.37      6.98 o 
  11   2   4      298.38      272.38      9.46 o 
  12   2   4        6.32        7.89      5.27 o 
 -10   3   4       52.36       56.21      4.74 o 
  -9   3   4      137.04      144.40      6.16 o 
  -8   3   4       64.23       57.35      4.11 o 
  -7   3   4     1686.73     1637.43     21.35 o 
  -6   3   4      615.58      624.56      8.86 o 
  -5   3   4     3595.14     3607.82     36.47 o 
  -4   3   4      572.55      536.97      8.19 o 
  -3   3   4     6852.88     7083.47     65.62 o 
  -2   3   4      594.70      562.05      6.63 o 
  -1   3   4     1645.02     1678.59     16.81 o 
   0   3   4     7023.59     7234.97     74.19 o 
   1   3   4      947.38      962.78     20.68 o 
   2   3   4     1393.26     1549.15     22.10 o 
   3   3   4     4632.49     4482.15     47.78 o 
   4   3   4       13.29       14.00      1.43 o 
   5   3   4      140.82      136.51      3.52 o 
   6   3   4      616.69      590.00      6.98 o 
   7   3   4      585.08      559.34     10.50 o 
   8   3   4     1646.55     1550.51     21.93 o 
   9   3   4      120.62      118.39      5.68 o 
  10   3   4        0.50        0.76      2.46 o 
  11   3   4      188.22      168.32      7.67 o 
  12   3   4      269.50      278.85      9.99 o 
 -10   4   4       58.30       54.61      5.55 o 
  -9   4   4        2.54        0.40      2.84 o 
  -8   4   4      947.15      908.50     14.67 o 
  -7   4   4     1242.03     1206.81     17.58 o 
  -6   4   4      664.61      653.44     12.50 o 
  -5   4   4      184.88      177.82      4.93 o 
  -4   4   4     2829.22     2667.85     27.57 o 
  -3   4   4      520.74      541.17      7.89 o 
  -2   4   4    15499.65    15689.68    139.22 o 
  -1   4   4     2395.30     2425.55     23.44 o 
   1   4   4     2183.43     2482.54     34.48 o 
   2   4   4     4152.23     4205.10     45.11 o 
   3   4   4     1038.61     1183.10     14.81 o 
   4   4   4     2275.02     2443.71     28.17 o 
   5   4   4      627.65      704.53     10.88 o 
   6   4   4      463.58      487.97      9.08 o 
   7   4   4     2377.86     2291.45     28.82 o 
   8   4   4      574.48      595.73     15.44 o 
   9   4   4      140.72      156.99      7.04 o 
  10   4   4        1.06       -0.42      3.36 o 
  11   4   4        6.44       -1.01      2.83 o 
  12   4   4       10.77       14.01      5.83 o 
 -10   5   4       38.69       42.16      5.27 o 
  -9   5   4      167.66      175.72      7.78 o 
  -8   5   4      146.44      139.01      5.48 o 
  -7   5   4      555.09      537.24     11.43 o 
  -6   5   4     1761.19     1758.71     22.50 o 
  -5   5   4        0.55        0.20      1.77 o 
  -4   5   4      319.89      284.50      8.28 o 
  -3   5   4     3287.72     3312.48     32.29 o 
  -2   5   4     4384.96     4431.63     41.47 o 
  -1   5   4      346.03      361.55      6.12 o 
   0   5   4       25.82       20.92      1.76 o 
   1   5   4      217.24      237.65      4.59 o 
   2   5   4     1652.00     1590.10     32.45 o 
   3   5   4     6859.70     6900.21    137.21 o 
   4   5   4     1079.50     1221.92     25.74 o 
   5   5   4       67.91       67.86      5.32 o 
   6   5   4       40.63       53.51      3.33 o 
   7   5   4      129.52      110.82      4.95 o 
   8   5   4      223.07      218.23      8.10 o 
   9   5   4       13.47       13.33      3.36 o 
  10   5   4       11.36       13.29      3.66 o 
  11   5   4        8.63        2.61      3.65 o 
  12   5   4      237.20      242.11      9.28 o 
 -10   6   4        0.10       -2.45      5.04 o 
  -9   6   4        9.75       11.42      5.42 o 
  -8   6   4       61.55       62.37      4.97 o 
  -7   6   4     1062.58     1059.66     13.51 o 
  -6   6   4      231.63      226.35      6.27 o 
  -5   6   4      133.00      133.66      4.66 o 
  -4   6   4        8.66       13.73      1.77 o 
  -3   6   4       49.47       47.27      2.34 o 
  -2   6   4    12261.40    12707.31    130.71 o 
  -1   6   4     3867.83     4129.21     38.55 o 
   0   6   4      191.74      180.32      6.59 o 
   1   6   4      625.05      645.70      9.08 o 
   2   6   4     1736.49     1786.82     26.40 o 
   3   6   4      342.65      326.09      5.99 o 
   4   6   4     4739.73     4585.29     50.18 o 
   5   6   4      615.77      551.99      9.33 o 
   6   6   4       69.05       73.90      4.95 o 
   7   6   4       86.90       88.51      4.48 o 
   8   6   4     1676.23     1674.46     23.47 o 
   9   6   4       14.29       11.13      3.29 o 
  10   6   4     1352.50     1403.55     29.19 o 
  11   6   4      354.47      349.11     10.55 o 
  12   6   4       47.36       59.91      7.20 o 
  -9   7   4       22.83       27.43      6.14 o 
  -8   7   4        6.04        7.62      4.91 o 
  -7   7   4        5.42        7.90      3.66 o 
  -6   7   4      823.18      899.68     16.02 o 
  -5   7   4       46.06       43.47      3.24 o 
  -4   7   4       35.02       36.19      2.58 o 
  -3   7   4     1772.77     1669.24     22.37 o 
  -2   7   4     1015.67     1038.25     10.92 o 
  -1   7   4     1160.13     1148.39     16.78 o 
   0   7   4     1128.16     1202.86     22.18 o 
   1   7   4     1325.42     1486.71     17.85 o 
   2   7   4      347.76      343.50      6.69 o 
   3   7   4      578.89      546.13      8.38 o 
   4   7   4      179.55      203.67      6.67 o 
   5   7   4     1687.51     1692.41     21.43 o 
   6   7   4      377.21      376.30      9.38 o 
   7   7   4     1715.76     1706.42     23.34 o 
   8   7   4      462.97      494.18     10.70 o 
   9   7   4      744.46      737.38     17.83 o 
  10   7   4        5.16        3.21      4.25 o 
  11   7   4      444.78      428.89     14.66 o 
  -9   8   4      120.90      117.16      9.16 o 
  -8   8   4      627.86      618.16     15.54 o 
  -7   8   4      671.97      714.30     29.69 o 
  -6   8   4      139.72      143.98      6.65 o 
  -5   8   4      459.46      477.38     11.08 o 
  -4   8   4      178.10      180.86     10.09 o 
  -3   8   4      151.10      154.16      5.82 o 
  -2   8   4     2288.29     2188.26     20.23 o 
  -1   8   4     1091.34     1150.06     17.32 o 
   0   8   4      655.61      676.78      8.78 o 
   1   8   4      465.52      478.05      6.94 o 
   2   8   4        0.96       -0.63      1.63 o 
   3   8   4      461.80      454.06     10.35 o 
   4   8   4     2502.66     2323.59     28.27 o 
   5   8   4      944.05      937.33     42.11 o 
   6   8   4      268.75      244.66      8.72 o 
   7   8   4     1965.80     2020.45     27.81 o 
   8   8   4      269.67      271.69     10.22 o 
   9   8   4      258.89      284.78     11.06 o 
  10   8   4      942.56      916.46     23.37 o 
  11   8   4      155.62      176.02     10.23 o 
  -8   9   4      188.98      170.00      8.28 o 
  -7   9   4      486.00      443.54     11.98 o 
  -6   9   4      681.27      701.27     23.87 o 
  -5   9   4      202.62      221.00      7.95 o 
  -4   9   4        3.11       -3.41      2.41 o 
  -3   9   4      181.40      185.79      6.75 o 
  -2   9   4      632.26      595.16     14.82 o 
  -1   9   4      374.48      380.85     11.23 o 
   0   9   4     3534.29     3459.76     51.31 o 
   1   9   4      509.27      500.78      9.00 o 
   2   9   4        6.79        1.05      1.77 o 
   3   9   4      155.03      113.99      9.05 o 
   4   9   4      305.32      301.61      7.16 o 
   5   9   4      276.51      313.56     16.39 o 
   6   9   4     2870.58     2828.80     43.51 o 
   7   9   4       95.21       93.67      8.24 o 
   8   9   4       38.07       42.08      4.43 o 
   9   9   4       25.40       27.00      4.34 o 
  10   9   4       76.98       65.06      6.60 o 
  11   9   4      370.74      407.47     14.73 o 
  -8  10   4       10.75        4.33      4.50 o 
  -7  10   4        6.83        3.64      4.36 o 
  -6  10   4        8.64        2.10      3.78 o 
  -5  10   4      631.89      605.03     34.63 o 
  -4  10   4     1014.30      996.82     22.11 o 
  -3  10   4      400.29      406.23     15.77 o 
  -2  10   4      152.84      133.08      7.61 o 
  -1  10   4      566.95      543.54     14.44 o 
   0  10   4     1748.96     1692.54     29.61 o 
   1  10   4     4570.72     4414.05     64.03 o 
   2  10   4      895.55      901.70     18.57 o 
   3  10   4      146.56      150.11      8.00 o 
   4  10   4       60.59       54.81      3.59 o 
   5  10   4        1.76        4.79      4.59 o 
   6  10   4       46.69       48.00      4.90 o 
   7  10   4      449.41      445.32     13.06 o 
   8  10   4      122.07      130.07      7.93 o 
   9  10   4      216.65      202.89     10.01 o 
  10  10   4      350.29      362.42     19.15 o 
  -7  11   4        1.25       11.20      5.92 o 
  -6  11   4      185.37      169.37     10.29 o 
  -5  11   4       21.30       21.77      5.59 o 
  -4  11   4      570.56      576.53     27.64 o 
  -3  11   4     1035.63     1027.69     22.86 o 
  -2  11   4      822.14      829.18     19.54 o 
  -1  11   4       78.47       73.97      7.09 o 
   0  11   4     1584.67     1595.08     29.18 o 
   1  11   4      277.16      290.50     10.30 o 
   2  11   4     1090.20     1066.15     21.54 o 
   3  11   4      235.61      230.22     16.54 o 
   4  11   4      496.15      459.34     12.48 o 
   5  11   4      826.88      833.33     27.81 o 
   6  11   4      889.39      897.99     30.16 o 
   7  11   4       46.80       50.31     10.39 o 
   8  11   4      297.99      314.67     11.94 o 
   9  11   4      259.67      267.10     11.69 o 
  10  11   4       86.77       90.97      8.10 o 
  -6  12   4        0.78        6.88      6.29 o 
  -5  12   4      377.45      368.58     14.51 o 
  -4  12   4      196.13      194.46     14.79 o 
  -3  12   4       66.56       68.77      7.01 o 
  -2  12   4        4.22       -7.90      6.61 o 
  -1  12   4      111.92      101.48      7.33 o 
   0  12   4     1270.90     1210.84     24.92 o 
   1  12   4     4193.32     4069.05     61.63 o 
   2  12   4      633.33      570.37     15.17 o 
   3  12   4        4.92        2.06      3.68 o 
   4  12   4        9.56       12.20      3.92 o 
   5  12   4       13.69        3.26      5.75 o 
   6  12   4      597.42      607.86     24.71 o 
   7  12   4      554.23      579.65     24.88 o 
   8  12   4      107.76       97.03     12.10 o 
   9  12   4       28.61       36.78     10.05 o 
  -5  13   4       12.53        2.48      5.43 o 
  -4  13   4      542.91      512.83     47.61 o 
  -3  13   4      528.24      554.43     29.96 o 
  -2  13   4       27.60       26.02      5.47 o 
  -1  13   4        2.89        4.34      4.20 o 
   0  13   4        0.64       -3.89      6.83 o 
   1  13   4       22.77       18.70      4.69 o 
   2  13   4      463.42      514.23     15.02 o 
   3  13   4      533.06      469.08     16.56 o 
   4  13   4      112.95      121.17     11.67 o 
   5  13   4       45.39       34.63      8.27 o 
   6  13   4      361.77      408.75     21.38 o 
   7  13   4       49.48       55.98     10.25 o 
   8  13   4      514.37      605.91     27.13 o 
  -4  14   4       20.71       21.46      6.31 o 
  -3  14   4        6.05       -1.71      7.46 o 
  -2  14   4      272.21      313.92     13.53 o 
  -1  14   4       72.46       81.60      9.94 o 
   0  14   4        0.50        2.66      4.72 o 
   1  14   4      171.74      151.42      8.92 o 
   2  14   4      743.81      677.67     18.33 o 
   3  14   4        8.44        0.36      6.93 o 
   4  14   4      345.97      304.65     18.22 o 
   5  14   4       28.99       20.11      8.17 o 
   6  14   4       24.69       19.03      8.41 o 
   7  14   4      350.26      388.88     21.89 o 
  -3  15   4      433.46      478.89     17.41 o 
  -2  15   4       75.15       94.89      8.85 o 
  -1  15   4      285.98      253.39     12.26 o 
   0  15   4      118.88       94.66      8.52 o 
   1  15   4        0.59       -0.59      4.63 o 
   2  15   4      427.52      445.45     22.80 o 
   3  15   4      749.36      756.82     20.17 o 
   4  15   4       25.16       14.76      8.44 o 
   5  15   4       54.42       84.76     11.67 o 
   6  15   4       75.96       78.88     12.04 o 
   0  16   4       22.80       20.22      6.22 o 
   1  16   4        8.95        9.40      5.60 o 
   2  16   4      198.05      186.43     10.97 o 
   3  16   4      143.31      138.89     14.36 o 
   4  16   4      169.28      190.20     16.21 o 
  -4 -12   5       97.01      111.42     13.42 o 
  -3 -12   5       38.21       30.06      9.38 o 
  -2 -12   5        6.76        3.00      6.62 o 
  -1 -12   5      170.18      156.31      9.48 o 
   0 -12   5        5.54       -2.77      7.62 o 
   1 -12   5      407.42      414.25     14.92 o 
   2 -12   5      597.19      595.70     18.19 o 
   3 -12   5       41.20       28.32      6.51 o 
  -5 -11   5       16.36       -0.64      7.83 o 
  -4 -11   5       57.68       72.12     11.20 o 
  -3 -11   5      655.85      669.96     28.07 o 
  -2 -11   5      273.68      266.15     15.99 o 
  -1 -11   5        5.62        2.86      4.45 o 
   0 -11   5      143.34      139.07      9.20 o 
   1 -11   5      218.46      213.82     13.25 o 
   2 -11   5      166.07      156.91      9.49 o 
   3 -11   5     1018.99     1029.06     24.13 o 
   4 -11   5        4.46       -1.19      5.12 o 
   5 -11   5       30.33       36.57      6.55 o 
  -7 -10   5      162.08      168.18     16.07 o 
  -6 -10   5      132.60      159.47     15.06 o 
  -5 -10   5      183.05      193.23     15.05 o 
  -4 -10   5      454.93      495.49     23.80 o 
  -3 -10   5       26.61       29.02      8.17 o 
  -2 -10   5       64.10       57.07     13.53 o 
  -1 -10   5      286.94      272.82     10.86 o 
   0 -10   5        0.27       -3.43      3.91 o 
   1 -10   5      626.31      616.66     16.70 o 
   2 -10   5     1197.09     1169.84     24.98 o 
   3 -10   5       66.11       67.53      7.73 o 
   4 -10   5      518.98      518.79     16.02 o 
   5 -10   5       97.41       85.43      7.54 o 
   6 -10   5       68.92       65.73     12.05 o 
  -7  -9   5       82.85       71.78     12.04 o 
  -6  -9   5      299.16      285.66     18.29 o 
  -5  -9   5       15.43       12.46      4.97 o 
  -4  -9   5       86.45       86.62      8.98 o 
  -3  -9   5       47.89       54.63      5.71 o 
  -2  -9   5      229.53      222.19      9.44 o 
  -1  -9   5       57.56       61.65      5.64 o 
   0  -9   5      683.94      623.67     16.04 o 
   1  -9   5       49.88       56.30     10.31 o 
   2  -9   5       10.94        8.52      4.09 o 
   3  -9   5      247.27      241.61     10.84 o 
   4  -9   5        1.93       -2.50      3.89 o 
   5  -9   5       99.24       96.07      8.32 o 
   6  -9   5      148.66      137.21      8.78 o 
   7  -9   5        0.11        0.97      5.06 o 
  -8  -8   5      107.07      123.71      7.28 o 
  -7  -8   5      953.59      962.61     23.93 o 
  -6  -8   5       40.58       44.55      4.65 o 
  -5  -8   5       14.69       16.55      5.68 o 
  -4  -8   5      280.84      288.23     11.73 o 
  -3  -8   5        0.72       -1.35      2.04 o 
  -2  -8   5      182.62      193.35      7.21 o 
  -1  -8   5     1861.12     1768.37     30.82 o 
   0  -8   5      161.77      143.86      7.48 o 
   1  -8   5      125.57      131.82      7.47 o 
   2  -8   5      328.52      331.02     11.09 o 
   3  -8   5       31.05       31.05      4.73 o 
   4  -8   5     1630.16     1585.35     29.41 o 
   5  -8   5       72.99       71.78      5.18 o 
   6  -8   5      131.65      126.12      6.90 o 
   7  -8   5       12.10        9.76      4.05 o 
   8  -8   5      141.11      145.52      9.41 o 
  -9  -7   5        2.15       -4.50      3.92 o 
  -8  -7   5      168.43      194.00     10.43 o 
  -7  -7   5        4.94       14.74      4.55 o 
  -6  -7   5      728.61      701.36     12.64 o 
  -5  -7   5        6.83       10.93      2.73 o 
  -4  -7   5        9.50       10.84      2.95 o 
  -3  -7   5      225.25      219.31      5.65 o 
  -2  -7   5       54.14       61.38      5.98 o 
  -1  -7   5      126.42      129.46      4.28 o 
   0  -7   5      610.51      580.88     13.96 o 
   1  -7   5       59.88       61.97      4.99 o 
   2  -7   5       47.60       47.69      3.82 o 
   3  -7   5     1448.57     1398.34     25.76 o 
   4  -7   5     1921.90     1908.52     26.52 o 
   5  -7   5      214.95      212.18      7.55 o 
   6  -7   5       57.56       54.26      4.67 o 
   7  -7   5        1.71       -1.61      4.48 o 
   8  -7   5       35.92       22.55      6.63 o 
   9  -7   5      585.40      629.11     18.01 o 
  -9  -6   5       31.59       27.80      5.79 o 
  -8  -6   5      767.94      726.97     19.02 o 
  -7  -6   5     1119.97     1112.03     19.59 o 
  -6  -6   5       60.81       60.43      4.00 o 
  -5  -6   5     1140.13     1126.22     15.39 o 
  -4  -6   5      338.48      337.68      6.50 o 
  -3  -6   5      374.14      377.91      5.75 o 
  -2  -6   5     1240.42     1197.18     11.84 o 
  -1  -6   5      564.50      539.09      6.65 o 
   0  -6   5       66.30       69.53      2.56 o 
   1  -6   5      340.92      342.49     24.33 o 
   2  -6   5       18.50       26.95      3.85 o 
   3  -6   5       59.21       57.17      3.92 o 
   4  -6   5     1513.62     1462.51     21.26 o 
   5  -6   5     3109.96     3161.26     39.41 o 
   6  -6   5      169.37      156.89      8.38 o 
   7  -6   5       54.03       58.15      4.87 o 
   8  -6   5        2.61        7.14      3.84 o 
   9  -6   5       30.37       22.81      5.60 o 
  -9  -5   5        2.63       -1.06      6.61 o 
  -8  -5   5        4.87        7.74      3.48 o 
  -7  -5   5       14.27        8.76      2.76 o 
  -6  -5   5      156.48      154.04      5.65 o 
  -5  -5   5       75.22       81.30      3.90 o 
  -4  -5   5       12.33        5.02      1.70 o 
  -3  -5   5      161.79      149.12      4.33 o 
  -2  -5   5      231.05      256.90      4.05 o 
  -1  -5   5       27.02       36.56      1.81 o 
   0  -5   5     3996.97     4004.66     31.29 o 
   1  -5   5     1226.21     1203.63     13.76 o 
   2  -5   5      709.90      725.43      9.90 o 
   3  -5   5     1589.98     1653.27     18.56 o 
   4  -5   5      461.24      454.82      9.62 o 
   5  -5   5      500.01      496.11     10.43 o 
   6  -5   5      627.74      594.75     12.00 o 
   7  -5   5       47.88       52.86      4.37 o 
   8  -5   5      278.70      266.54      8.70 o 
   9  -5   5      150.20      159.29      7.64 o 
  10  -5   5        0.61       -2.42      6.96 o 
 -10  -4   5      394.08      438.82     16.75 o 
  -9  -4   5      256.90      268.25      9.36 o 
  -8  -4   5        1.18       -3.59      2.39 o 
  -7  -4   5       54.66       51.88      3.78 o 
  -6  -4   5      551.55      556.13     10.05 o 
  -5  -4   5      271.38      266.93      6.43 o 
  -4  -4   5     3707.72     3577.41     28.95 o 
  -3  -4   5       54.85       54.54      2.20 o 
  -2  -4   5      968.34     1021.84      8.80 o 
  -1  -4   5      262.30      249.34      3.71 o 
   0  -4   5       85.23      103.43      3.43 o 
   1  -4   5     2909.46     2791.86     22.57 o 
   2  -4   5      440.57      429.58      5.19 o 
   3  -4   5      222.80      227.65      4.97 o 
   4  -4   5      531.47      518.39      8.18 o 
   5  -4   5     1472.18     1430.71     20.68 o 
   6  -4   5       48.59       50.44      3.28 o 
   7  -4   5      381.17      370.88      9.31 o 
   8  -4   5       55.15       57.04      6.48 o 
   9  -4   5       77.72       87.79      7.18 o 
  10  -4   5      238.62      213.70     15.33 o 
 -10  -3   5       20.53       27.52      4.55 o 
  -9  -3   5      435.89      456.25     11.79 o 
  -8  -3   5       83.91       73.87     10.24 o 
  -7  -3   5      150.78      143.62      5.46 o 
  -6  -3   5      554.14      529.16      9.57 o 
  -5  -3   5     2029.14     1915.09     22.07 o 
  -4  -3   5      641.01      631.02      7.36 o 
  -3  -3   5     1816.06     1759.01     15.50 o 
  -2  -3   5       81.57       91.25      3.21 o 
  -1  -3   5        3.07        6.18      1.65 o 
   0  -3   5     6872.85     6946.46     51.65 o 
   1  -3   5      867.30      848.24      7.66 o 
   2  -3   5      143.99      167.49      3.55 o 
   3  -3   5      920.81      882.98      9.85 o 
   4  -3   5        0.40       -1.38      1.42 o 
   5  -3   5     1960.93     1963.28     21.47 o 
   6  -3   5      475.37      472.51      8.22 o 
   7  -3   5        1.44       -0.04      2.12 o 
   8  -3   5      237.76      229.92      6.39 o 
   9  -3   5       79.45       78.34      5.19 o 
  10  -3   5        7.02        0.87      6.35 o 
  11  -3   5        9.94        0.74      7.30 o 
 -10  -2   5      509.85      553.00     13.72 o 
  -9  -2   5       32.25       35.76      4.61 o 
  -8  -2   5      617.71      621.68     11.56 o 
  -7  -2   5      283.01      279.37      7.25 o 
  -6  -2   5       18.46       18.92      2.68 o 
  -5  -2   5     2088.76     2035.93     23.04 o 
  -4  -2   5     1008.46      960.13     12.15 o 
  -3  -2   5       64.22       65.15      3.19 o 
  -2  -2   5     3023.35     2944.35     26.07 o 
  -1  -2   5     2083.07     2197.87     19.76 o 
   0  -2   5     7054.17     7639.05     56.33 o 
   1  -2   5     1474.88     1510.47     12.90 o 
   2  -2   5       48.23       25.34      1.31 o 
   3  -2   5      504.37      578.43      7.12 o 
   4  -2   5      130.70      118.52      3.26 o 
   5  -2   5       88.55       94.53      3.59 o 
   6  -2   5      450.16      493.00      8.22 o 
   7  -2   5      976.22      895.49     12.51 o 
   8  -2   5      911.11      905.63     13.11 o 
   9  -2   5       44.38       39.91      4.15 o 
  10  -2   5        1.19       -3.23      4.26 o 
  11  -2   5      109.52       95.64      7.61 o 
 -10  -1   5      171.72      157.69      7.67 o 
  -9  -1   5      880.00      899.32     17.12 o 
  -8  -1   5      127.05      135.00     10.40 o 
  -7  -1   5      440.61      400.77      8.55 o 
  -6  -1   5       69.40       64.82      4.65 o 
  -5  -1   5       26.60       37.82      2.84 o 
  -4  -1   5      766.97      717.44     16.59 o 
  -3  -1   5     2329.18     2180.97     20.34 o 
  -2  -1   5      630.63      542.39     12.56 o 
  -1  -1   5      347.00      352.92      4.53 o 
   0  -1   5       23.90       19.54      1.16 o 
   1  -1   5     1023.43     1146.84     11.16 o 
   2  -1   5      733.28      892.53     10.23 o 
   3  -1   5      215.96      114.39      2.64 o 
   4  -1   5      477.47      541.73      6.84 o 
   5  -1   5       39.65       30.57      1.92 o 
   6  -1   5      971.92      968.46     12.55 o 
   7  -1   5       58.39       53.04      3.17 o 
   8  -1   5      801.21      777.92     17.19 o 
   9  -1   5      963.31     1005.94     17.09 o 
  10  -1   5      671.72      651.65     13.74 o 
  11  -1   5       16.34       10.19      7.08 o 
 -10   0   5       13.63       13.87      4.23 o 
  -9   0   5        0.85        0.16      2.74 o 
  -8   0   5       88.01       90.68      4.69 o 
  -7   0   5     1269.50     1241.52     22.59 o 
  -6   0   5      324.23      347.04      7.40 o 
  -5   0   5      181.60      180.97      4.99 o 
  -4   0   5     1181.59     1067.90     13.44 o 
  -3   0   5        4.00        4.44      3.40 o 
  -2   0   5     6065.97     5889.64     44.58 o 
  -1   0   5     7770.93     7779.26     57.73 o 
   0   0   5      464.68      555.53      7.14 o 
   1   0   5     4419.57     4668.17     43.93 o 
   2   0   5      183.01      167.46      4.46 o 
   3   0   5        1.85        3.97      1.80 o 
   4   0   5     5812.21     5650.07     46.69 o 
   5   0   5     1010.71     1097.20     11.48 o 
   6   0   5      189.52      204.86      6.24 o 
   7   0   5     1265.90     1219.76     15.11 o 
   8   0   5     1785.31     1789.38     32.49 o 
   9   0   5      362.45      386.08     12.61 o 
  10   0   5       12.56       11.87      4.18 o 
  11   0   5       28.32       22.67      4.44 o 
  12   0   5      178.65      181.97     10.46 o 
 -10   1   5       91.12       86.18     10.60 o 
  -9   1   5      508.44      503.78     10.76 o 
  -8   1   5       64.46       62.39      4.14 o 
  -7   1   5      369.93      355.19      8.04 o 
  -6   1   5     2127.35     2024.04     23.41 o 
  -5   1   5        0.84        1.93      1.72 o 
  -4   1   5      492.02      453.72      8.50 o 
  -3   1   5     2478.78     2424.93     24.98 o 
  -2   1   5     1216.13     1146.78     13.01 o 
  -1   1   5     6544.78     6279.13     47.00 o 
   0   1   5     1719.32     1627.29     16.61 o 
   1   1   5     1276.17     1460.26     21.50 o 
   2   1   5     2909.58     3026.06     54.07 o 
   3   1   5     7281.26     7273.21    119.35 o 
   4   1   5      505.36      573.00      9.19 o 
   5   1   5     3782.76     3998.58     34.04 o 
   6   1   5      168.01      189.40      4.56 o 
   7   1   5       18.89       15.11      2.12 o 
   8   1   5     2804.80     2729.55     34.24 o 
   9   1   5      615.84      644.84     12.93 o 
  10   1   5      334.17      327.69      9.52 o 
  11   1   5        8.82        5.25      3.92 o 
  12   1   5        6.15        4.54      5.12 o 
 -10   2   5      306.63      315.06     10.57 o 
  -9   2   5      386.84      374.36     11.43 o 
  -8   2   5      166.56      159.89      7.01 o 
  -7   2   5      114.00      104.79      4.69 o 
  -6   2   5        3.23        5.69      3.03 o 
  -5   2   5     1044.69     1064.65     18.45 o 
  -4   2   5       42.03       42.11      2.54 o 
  -3   2   5       66.28       53.04      2.50 o 
  -2   2   5     4699.96     4696.75     39.48 o 
  -1   2   5     3444.67     3446.61     29.30 o 
   0   2   5     4691.65     4944.32     52.11 o 
   1   2   5     1918.80     1948.69     27.49 o 
   2   2   5     3305.57     3385.62     37.10 o 
   3   2   5     4730.17     4663.58     50.16 o 
   4   2   5    11100.92    11632.91    120.39 o 
   5   2   5      803.12      845.33     11.92 o 
   6   2   5      768.04      843.61      9.45 o 
   7   2   5       21.81       24.99      2.95 o 
   8   2   5       22.17       18.72      3.18 o 
   9   2   5      608.64      588.85     15.88 o 
  10   2   5      386.46      402.59     10.56 o 
  11   2   5      277.97      308.77     12.07 o 
  12   2   5       70.20       78.92      7.83 o 
 -10   3   5       27.94       31.12      7.65 o 
  -9   3   5      110.60      113.90      5.58 o 
  -8   3   5       27.08       21.96      3.89 o 
  -7   3   5       10.78        7.65      2.62 o 
  -6   3   5     2258.29     2129.85     24.39 o 
  -5   3   5       11.02       11.09      2.94 o 
  -4   3   5      771.39      781.08     10.76 o 
  -3   3   5     3367.46     3549.76     31.04 o 
  -2   3   5     3842.14     3890.43     33.22 o 
  -1   3   5     9405.25     9628.73     98.71 o 
   0   3   5      547.93      598.12      8.64 o 
   1   3   5     2150.39     2428.07     46.70 o 
   2   3   5      503.86      594.28      8.81 o 
   3   3   5     6357.83     6442.73     67.95 o 
   4   3   5      226.47      233.80      4.73 o 
   5   3   5     8480.53     8768.23     80.24 o 
   6   3   5     2290.17     2258.71     23.52 o 
   7   3   5       15.98       18.42      2.74 o 
   8   3   5       27.01       26.15      3.46 o 
   9   3   5      149.80      150.53      6.49 o 
  10   3   5       20.96       20.49      3.92 o 
  11   3   5      733.47      762.01     15.70 o 
  12   3   5        8.18       -2.01      3.82 o 
 -10   4   5      303.55      338.85     11.10 o 
  -9   4   5      240.27      233.57      7.49 o 
  -8   4   5       40.38       31.98      3.55 o 
  -7   4   5      352.31      338.85      7.94 o 
  -6   4   5       29.22       33.11      3.01 o 
  -5   4   5     2385.76     2313.28     25.42 o 
  -4   4   5      265.43      263.03      7.11 o 
  -3   4   5       28.40       25.83      1.82 o 
  -2   4   5     2128.78     2205.29     22.33 o 
  -1   4   5     1229.81     1228.61     13.34 o 
   0   4   5       11.62       13.50      2.17 o 
   1   4   5     1687.64     1739.12     35.03 o 
   2   4   5     1888.11     1930.23     29.47 o 
   3   4   5     4363.86     4697.65     62.22 o 
   4   4   5     1723.39     1627.16     19.94 o 
   5   4   5     2376.50     2496.49     29.45 o 
   6   4   5      854.68      838.39     12.97 o 
   7   4   5     1279.53     1196.03     17.45 o 
   8   4   5       48.04       51.04      4.02 o 
   9   4   5       94.71       89.18      6.57 o 
  10   4   5     1235.20     1235.88     20.24 o 
  11   4   5       33.94       36.97      4.96 o 
  12   4   5       16.66        9.19      4.31 o 
 -10   5   5      106.63      100.26     11.27 o 
  -9   5   5      151.14      157.68      7.63 o 
  -8   5   5        3.51        5.33      2.78 o 
  -7   5   5      244.64      243.95      6.86 o 
  -6   5   5     1814.48     1805.81     19.26 o 
  -5   5   5      645.32      658.07     10.35 o 
  -4   5   5      224.99      193.36      4.58 o 
  -3   5   5      424.94      382.85      6.44 o 
  -2   5   5        0.36        5.24      1.44 o 
  -1   5   5     4191.23     4275.93     40.09 o 
   0   5   5     9489.72     9136.89    453.83 o 
   1   5   5       17.44        8.17      3.11 o 
   2   5   5      976.65      909.51     38.55 o 
   3   5   5     7863.17     8604.53    119.15 o 
   4   5   5     1214.56     1429.41     18.11 o 
   5   5   5     2293.66     2219.72     26.72 o 
   6   5   5     1854.70     1754.73     22.65 o 
   7   5   5        3.66        3.42      2.40 o 
   8   5   5       34.99       33.41      3.59 o 
   9   5   5     1177.07     1209.56     19.10 o 
  10   5   5        0.42       -0.86      3.16 o 
  11   5   5     1151.02     1112.75     19.77 o 
  12   5   5      126.08      145.28      8.00 o 
  -9   6   5        9.77       10.39      4.03 o 
  -8   6   5      104.59       92.17      5.79 o 
  -7   6   5       45.91       41.65      3.26 o 
  -6   6   5       13.89       15.08      2.86 o 
  -5   6   5     1434.89     1408.83     17.50 o 
  -4   6   5      190.43      206.13      5.03 o 
  -3   6   5      134.92      147.65      4.89 o 
  -2   6   5      740.23      731.45      9.44 o 
  -1   6   5      257.62      236.82      4.49 o 
   0   6   5     1919.34     1837.81     21.82 o 
   1   6   5     4034.94     4076.94     44.44 o 
   2   6   5     1309.47     1487.65     31.44 o 
   3   6   5     2650.22     3338.03     44.83 o 
   4   6   5       18.93       12.47      2.33 o 
   5   6   5       51.64       61.49      4.99 o 
   6   6   5     2852.98     2835.54     33.85 o 
   7   6   5     3814.59     3771.61     44.20 o 
   8   6   5       95.63      109.38      9.01 o 
   9   6   5        4.07        7.23      3.10 o 
  10   6   5      180.50      155.60     10.64 o 
  11   6   5        1.60       -0.58      3.59 o 
  12   6   5      405.98      398.82     14.64 o 
  -9   7   5       51.93       39.77      6.92 o 
  -8   7   5      421.81      384.50     23.06 o 
  -7   7   5      487.06      451.54     12.68 o 
  -6   7   5       80.17       87.28      4.80 o 
  -5   7   5        0.76        1.41      1.89 o 
  -4   7   5      935.94      879.99     10.73 o 
  -3   7   5     2185.12     2205.50     23.12 o 
  -2   7   5      292.63      278.58     16.64 o 
  -1   7   5      198.45      218.41      4.40 o 
   0   7   5      653.98      604.25      9.25 o 
   1   7   5      599.25      617.39      9.23 o 
   2   7   5      603.11      514.43     10.81 o 
   3   7   5     2032.48     2044.78     35.61 o 
   4   7   5      171.25      203.29      5.92 o 
   5   7   5      468.13      459.27     10.77 o 
   6   7   5     1327.64     1342.82     16.30 o 
   7   7   5        8.46        6.95      2.70 o 
   8   7   5       30.42       28.79      3.56 o 
   9   7   5       10.86        3.81      3.05 o 
  10   7   5        0.51       -1.65      3.94 o 
  11   7   5      574.19      595.33     30.45 o 
  -9   8   5      105.35      112.67      9.29 o 
  -8   8   5       37.88       35.00      6.16 o 
  -7   8   5      588.58      563.95     13.30 o 
  -6   8   5       57.50       54.14      4.88 o 
  -5   8   5      831.66      818.78     15.12 o 
  -4   8   5      389.07      375.73      9.40 o 
  -3   8   5        9.79        4.04      1.29 o 
  -2   8   5      589.36      563.18      7.44 o 
  -1   8   5      416.70      437.46      7.88 o 
   0   8   5        2.69        7.63      2.06 o 
   1   8   5     3459.14     3554.83     39.48 o 
   2   8   5      430.24      386.36      6.72 o 
   3   8   5      767.32      732.12     14.30 o 
   4   8   5        4.07        3.42      3.90 o 
   5   8   5      421.14      485.89     11.92 o 
   6   8   5      189.74      185.94      7.63 o 
   7   8   5     1761.69     1777.36     25.03 o 
   8   8   5      136.01      148.87     10.68 o 
   9   8   5        2.62        4.26      3.85 o 
  10   8   5      127.27      129.51      8.32 o 
  11   8   5        7.03        7.77      4.73 o 
  -8   9   5      104.82      101.81      6.78 o 
  -7   9   5       11.61       10.27      5.25 o 
  -6   9   5      509.56      521.14     13.09 o 
  -5   9   5       19.29       27.70      4.09 o 
  -4   9   5      819.93      844.38     19.54 o 
  -3   9   5      616.63      638.18     12.30 o 
  -2   9   5      104.42      107.65      5.00 o 
  -1   9   5      377.41      387.98     12.92 o 
   0   9   5      469.77      468.37      9.04 o 
   1   9   5       47.93       50.25      3.76 o 
   2   9   5     2628.38     2664.33     78.83 o 
   3   9   5      166.47      131.31      8.32 o 
   4   9   5        3.48        0.32      2.44 o 
   5   9   5      131.56      123.16      6.56 o 
   6   9   5      834.82      862.08     17.99 o 
   7   9   5      237.20      243.01      9.56 o 
   8   9   5      390.10      401.36     12.48 o 
   9   9   5      651.19      689.88     21.98 o 
  10   9   5       14.27       19.18      5.21 o 
  11   9   5        3.48       -6.06      4.04 o 
  -8  10   5      958.60     1022.76     20.11 o 
  -7  10   5      691.74      694.71     15.64 o 
  -6  10   5        5.59        5.17      3.86 o 
  -5  10   5       39.94       34.26      4.45 o 
  -4  10   5      163.98      155.81      8.91 o 
  -3  10   5      238.18      237.23     20.76 o 
  -2  10   5      171.63      170.05      8.49 o 
  -1  10   5      205.02      187.05      8.53 o 
   0  10   5      422.06      364.39     11.25 o 
   1  10   5      472.76      509.38     13.38 o 
   2  10   5     1323.78     1233.66     22.99 o 
   3  10   5      771.96      761.65     12.59 o 
   4  10   5      930.70      920.45     14.56 o 
   5  10   5        8.46        6.13      3.07 o 
   6  10   5       17.24       24.81      4.00 o 
   7  10   5      945.43      941.79     20.32 o 
   8  10   5      316.65      321.29     11.58 o 
   9  10   5      923.07      960.20     22.04 o 
  10  10   5      205.31      214.41      8.91 o 
  -7  11   5      370.59      364.75     20.09 o 
  -6  11   5      261.59      282.63     12.62 o 
  -5  11   5       20.44       13.24      5.40 o 
  -4  11   5       18.53       14.52      5.22 o 
  -3  11   5        2.44        2.31      4.13 o 
  -2  11   5        1.20       -2.31      3.81 o 
  -1  11   5       48.61       50.33      5.65 o 
   0  11   5       88.58       90.82      6.54 o 
   1  11   5      299.96      306.20     10.87 o 
   2  11   5      561.66      587.87     20.14 o 
   3  11   5      305.71      306.19     10.39 o 
   4  11   5       12.61       10.36      3.30 o 
   5  11   5       27.75       37.66      6.72 o 
   6  11   5       49.48       59.64      5.46 o 
   7  11   5      590.71      608.19     15.86 o 
   8  11   5      730.45      733.87     18.45 o 
   9  11   5       65.65       63.20      6.62 o 
  10  11   5       47.24       56.52      6.74 o 
  -6  12   5        0.82       -6.95      4.79 o 
  -5  12   5      212.55      229.67     11.74 o 
  -4  12   5        3.71        1.49      4.64 o 
  -3  12   5       61.57       60.91      6.75 o 
  -2  12   5      388.16      402.93     13.87 o 
  -1  12   5        3.77        2.24      4.01 o 
   0  12   5      524.34      436.40     25.44 o 
   1  12   5      482.34      479.75     17.47 o 
   2  12   5      274.98      263.36     10.36 o 
   3  12   5     1229.05     1107.85     32.23 o 
   4  12   5       52.29       49.12      8.30 o 
   5  12   5       30.71       29.45      7.40 o 
   6  12   5       24.13       21.79      7.20 o 
   7  12   5        0.02        6.76      6.42 o 
   8  12   5       88.53       99.15     11.63 o 
   9  12   5      669.71      717.62     19.22 o 
  -5  13   5        8.11       -4.33      5.16 o 
  -4  13   5       95.72       83.38      8.30 o 
  -3  13   5        8.31        4.60      6.77 o 
  -2  13   5       17.54       18.23      5.44 o 
  -1  13   5      479.07      496.12     16.56 o 
   0  13   5       73.38       69.77      6.46 o 
   1  13   5        3.06       -1.87      3.73 o 
   2  13   5       59.73       61.92      6.26 o 
   3  13   5        2.77        7.05     10.42 o 
   4  13   5      891.99      823.92     29.22 o 
   5  13   5     1200.96     1255.93     38.56 o 
   6  13   5      698.31      669.45     27.20 o 
   7  13   5       75.76       70.41     10.66 o 
   8  13   5       38.80       31.17      8.88 o 
   9  13   5       24.38       22.29      9.72 o 
  -4  14   5       88.88       99.61     18.34 o 
  -3  14   5       11.84        8.03      5.60 o 
  -2  14   5       55.92       49.38      7.12 o 
  -1  14   5       37.55       51.00      6.64 o 
   0  14   5      311.82      276.45     21.59 o 
   1  14   5      814.00      782.15     20.76 o 
   2  14   5       31.38       21.57      5.25 o 
   3  14   5       30.00       25.51      5.75 o 
   4  14   5      493.48      466.31     22.49 o 
   5  14   5        1.13        3.16      6.96 o 
   6  14   5      688.56      686.84     27.94 o 
   7  14   5       71.69       75.38     12.04 o 
   8  14   5        4.83       11.57      8.47 o 
  -3  15   5      149.61      132.32     18.73 o 
  -2  15   5        1.99        6.26      5.45 o 
  -1  15   5      313.49      332.37     35.76 o 
   0  15   5      538.53      549.70     18.98 o 
   1  15   5      203.15      213.74     11.29 o 
   2  15   5      696.77      718.63     19.58 o 
   3  15   5       10.28        6.35      5.05 o 
   4  15   5       41.76       50.64     10.29 o 
   5  15   5      453.96      458.14     23.50 o 
   6  15   5        3.37       -8.67      7.16 o 
  -1  16   5       43.74       39.79      7.41 o 
   0  16   5      267.05      279.64     13.18 o 
   1  16   5      541.63      578.71     55.85 o 
   2  16   5       17.65       22.48      6.42 o 
   3  16   5       66.91       59.26      7.02 o 
   4  16   5        2.97        6.93      7.63 o 
  -2 -12   6      168.99      207.69     17.25 o 
  -1 -12   6      479.77      492.06     16.57 o 
   0 -12   6       11.68        0.82      5.19 o 
   1 -12   6      132.92      130.45      9.56 o 
   2 -12   6        3.94        6.36      9.03 o 
  -4 -11   6       30.86       54.00     11.10 o 
  -3 -11   6        9.87        1.98      6.83 o 
  -2 -11   6       52.54       60.61     10.88 o 
  -1 -11   6       68.55       70.20      7.24 o 
   0 -11   6      858.53      865.92     21.75 o 
   1 -11   6       40.44       40.66      6.19 o 
   2 -11   6        0.32        1.69      4.90 o 
   3 -11   6       90.10       87.09      8.13 o 
   4 -11   6       20.15       18.42      6.22 o 
  -6 -10   6        0.07       10.79      8.30 o 
  -5 -10   6      766.79      813.83     32.31 o 
  -4 -10   6      488.28      410.70     21.69 o 
  -3 -10   6       31.00       29.96      8.34 o 
  -2 -10   6       56.61       51.21      6.00 o 
  -1 -10   6      209.73      195.13      9.74 o 
   0 -10   6       28.79       26.85      5.36 o 
   1 -10   6      958.80      955.19     27.77 o 
   2 -10   6      176.14      182.61     10.01 o 
   3 -10   6        5.74       -1.04      4.44 o 
   4 -10   6        8.27        2.18      4.83 o 
   5 -10   6      125.83      147.97     13.79 o 
   6 -10   6        2.66       -6.25      6.69 o 
  -7  -9   6       35.80       35.64     10.09 o 
  -6  -9   6      380.31      411.17     22.22 o 
  -5  -9   6      427.45      457.48     15.73 o 
  -4  -9   6        3.76        3.26      4.31 o 
  -3  -9   6      326.10      321.06     18.36 o 
  -2  -9   6       16.52        8.92      4.27 o 
  -1  -9   6        2.33        0.07      3.61 o 
   0  -9   6      447.55      453.80     13.85 o 
   1  -9   6      634.35      597.92     16.15 o 
   2  -9   6      209.11      202.47     12.36 o 
   3  -9   6      155.64      152.87      8.66 o 
   4  -9   6        5.65        6.62      4.53 o 
   5  -9   6       26.62       21.47      5.46 o 
   6  -9   6      183.60      186.50     14.69 o 
   7  -9   6        0.06       11.36      8.37 o 
  -7  -8   6       66.39       64.89      6.20 o 
  -6  -8   6        0.70        1.08      7.16 o 
  -5  -8   6      556.41      564.69     16.69 o 
  -4  -8   6     1973.10     2052.69     36.73 o 
  -3  -8   6        0.51        0.67      2.53 o 
  -2  -8   6      330.41      341.71     11.19 o 
  -1  -8   6       55.70       57.98      5.83 o 
   0  -8   6        0.13        0.20      3.37 o 
   1  -8   6      304.93      298.55     16.51 o 
   2  -8   6        8.04        4.30      5.98 o 
   3  -8   6       80.40       82.29      6.41 o 
   4  -8   6        0.85       -2.93      3.72 o 
   5  -8   6       88.35       81.57      5.32 o 
   6  -8   6      112.31      119.01      7.78 o 
   7  -8   6      458.73      486.59     25.50 o 
   8  -8   6       32.17       40.90      6.60 o 
  -8  -7   6      451.54      453.24     15.59 o 
  -7  -7   6        5.85       11.04      5.63 o 
  -6  -7   6        2.61        3.69      3.53 o 
  -5  -7   6      319.62      357.59      8.32 o 
  -4  -7   6      101.51      108.37      4.60 o 
  -3  -7   6     1003.89     1027.16     18.27 o 
  -2  -7   6      251.28      257.21      7.49 o 
  -1  -7   6       82.94       78.21      5.54 o 
   0  -7   6      193.91      195.07      8.21 o 
   1  -7   6      247.52      238.40     14.86 o 
   2  -7   6       50.62       47.03      3.92 o 
   3  -7   6        7.12       14.67      3.12 o 
   4  -7   6       27.75       36.03      3.98 o 
   5  -7   6       35.38       27.76      3.86 o 
   6  -7   6      115.31       96.17     12.17 o 
   7  -7   6        1.41        0.41      5.87 o 
   8  -7   6      451.85      512.40     22.44 o 
   9  -7   6       47.92       64.05      7.67 o 
  -8  -6   6      587.67      624.46     18.04 o 
  -7  -6   6      428.90      429.52     14.19 o 
  -6  -6   6       19.58       22.07      3.72 o 
  -5  -6   6        7.05       12.50      5.40 o 
  -4  -6   6      339.64      342.94      6.13 o 
  -3  -6   6        9.26        9.64      2.28 o 
  -2  -6   6      123.27      126.82      3.49 o 
  -1  -6   6       92.05       87.86      3.62 o 
   0  -6   6      429.00      394.02     11.12 o 
   1  -6   6     1099.81     1059.66     20.44 o 
   2  -6   6     2030.83     2055.38     27.13 o 
   3  -6   6        1.25       -3.27      2.36 o 
   4  -6   6     2477.33     2504.90     32.51 o 
   5  -6   6      376.07      406.91      9.97 o 
   6  -6   6      137.01      150.07      6.70 o 
   7  -6   6     1363.05     1340.03     26.61 o 
   8  -6   6      320.41      324.45     12.65 o 
   9  -6   6      129.18      135.36      9.02 o 
  -9  -5   6      512.94      505.56     16.37 o 
  -8  -5   6      231.02      231.24      8.74 o 
  -7  -5   6        3.20        5.23      2.67 o 
  -6  -5   6      408.44      423.37     11.96 o 
  -5  -5   6        0.56       -1.89      2.09 o 
  -4  -5   6      374.32      375.84      6.76 o 
  -3  -5   6     2044.92     2048.47     15.99 o 
  -2  -5   6      357.31      349.30      5.01 o 
  -1  -5   6      598.23      591.87      6.65 o 
   0  -5   6      167.41      176.69      3.66 o 
   1  -5   6       47.47       50.46      2.79 o 
   2  -5   6       32.38       32.20      2.52 o 
   3  -5   6     2400.85     2455.94     45.02 o 
   4  -5   6        0.21       -0.93      2.48 o 
   5  -5   6      236.76      260.46      7.72 o 
   6  -5   6       26.26       13.86      3.33 o 
   7  -5   6       15.24       15.99      4.70 o 
   8  -5   6      823.45      847.17     19.93 o 
   9  -5   6      505.70      575.73     20.12 o 
  10  -5   6        5.15        9.88      7.36 o 
  -9  -4   6       41.15       32.90      4.72 o 
  -8  -4   6      386.17      399.48     10.83 o 
  -7  -4   6      620.63      602.82     11.31 o 
  -6  -4   6      386.69      388.39      8.45 o 
  -5  -4   6      747.86      723.11     11.52 o 
  -4  -4   6       67.79       69.89      2.69 o 
  -3  -4   6       10.99       15.93      1.88 o 
  -2  -4   6     5628.55     5641.31     37.87 o 
  -1  -4   6     1178.02     1108.77     10.09 o 
   0  -4   6        9.30        7.90      1.32 o 
   1  -4   6       19.34       22.90      1.74 o 
   2  -4   6      517.86      516.75     11.52 o 
   3  -4   6     1375.56     1293.35     13.73 o 
   4  -4   6     3241.55     3179.21     32.46 o 
   5  -4   6     1655.35     1704.41     19.71 o 
   6  -4   6      299.10      283.35      7.93 o 
   7  -4   6      232.07      236.02      9.82 o 
   8  -4   6        1.66        4.69      3.85 o 
   9  -4   6      327.59      339.99     18.09 o 
  10  -4   6      260.23      296.25     18.49 o 
  -9  -3   6       74.84      100.39      6.41 o 
  -8  -3   6       12.55       12.53      3.84 o 
  -7  -3   6      379.89      373.92     11.69 o 
  -6  -3   6      803.43      758.39     12.25 o 
  -5  -3   6       89.87       88.13      5.58 o 
  -4  -3   6       20.33       24.64      1.92 o 
  -3  -3   6     3911.75     3912.58     28.93 o 
  -2  -3   6      669.35      637.55      6.83 o 
  -1  -3   6     2389.24     2225.13     17.39 o 
   0  -3   6      691.93      658.90      7.21 o 
   1  -3   6      123.42      135.74      2.88 o 
   2  -3   6      140.97      143.56      3.53 o 
   3  -3   6     1061.94      993.93     11.03 o 
   4  -3   6       22.48       24.25      2.02 o 
   5  -3   6      460.61      434.67      7.65 o 
   6  -3   6      917.82      892.78     12.47 o 
   7  -3   6       74.42       63.46      3.64 o 
   8  -3   6      168.53      174.01      6.68 o 
   9  -3   6      257.25      238.68     15.06 o 
  10  -3   6        0.27       -5.68      5.92 o 
  11  -3   6       28.51       39.10      9.65 o 
 -10  -2   6      112.35      123.10      7.24 o 
  -9  -2   6       35.64       34.85      4.77 o 
  -8  -2   6       81.56       82.05      4.79 o 
  -7  -2   6      365.06      381.29      8.61 o 
  -6  -2   6        3.12        3.31      2.38 o 
  -5  -2   6      258.67      256.85      6.41 o 
  -4  -2   6        1.35        1.71      1.56 o 
  -3  -2   6      283.71      264.76      4.58 o 
  -2  -2   6     7897.21     7874.43     59.32 o 
  -1  -2   6     5292.08     5555.40     42.51 o 
   0  -2   6      116.85      163.04      3.09 o 
   1  -2   6      501.32      475.28      5.55 o 
   2  -2   6     1432.30     1641.76     15.81 o 
   3  -2   6      671.05      695.06      7.25 o 
   4  -2   6      991.58      933.50     10.51 o 
   5  -2   6      220.38      209.62      4.54 o 
   6  -2   6      318.98      338.38      7.71 o 
   7  -2   6      277.94      275.45      6.51 o 
   8  -2   6       31.59       38.94      3.87 o 
   9  -2   6      380.87      370.07     24.96 o 
  10  -2   6       19.85       19.50      4.93 o 
  11  -2   6       13.92        5.92      7.20 o 
 -10  -1   6       51.10       52.20      5.58 o 
  -9  -1   6       69.83       76.91      5.88 o 
  -8  -1   6       35.35       31.77      4.63 o 
  -7  -1   6      867.83      848.29     13.56 o 
  -6  -1   6     3351.42     3214.71     34.61 o 
  -5  -1   6       87.45       87.04      3.94 o 
  -4  -1   6      886.89      892.70     12.23 o 
  -3  -1   6      174.95      207.08      3.96 o 
  -2  -1   6     2214.10     2197.66     23.47 o 
  -1  -1   6     2457.67     2502.05     20.56 o 
   0  -1   6     1693.38     1682.62     14.35 o 
   1  -1   6     1273.39     1308.01     14.23 o 
   2  -1   6      166.88      143.18      3.77 o 
   3  -1   6     3390.90     3457.78     29.70 o 
   4  -1   6     1841.20     1954.54     18.41 o 
   5  -1   6     2560.46     2473.25     22.80 o 
   6  -1   6     1760.12     1707.09     17.13 o 
   7  -1   6       59.56       59.08      3.32 o 
   8  -1   6        1.46       -0.03      2.78 o 
   9  -1   6      131.67      120.63      7.33 o 
  10  -1   6       21.93       10.68      4.89 o 
  11  -1   6       26.31       37.76      6.08 o 
 -10   0   6      173.95      190.50      8.72 o 
  -9   0   6       58.19       55.69      5.27 o 
  -8   0   6       26.62       26.88      4.19 o 
  -7   0   6        2.64       -1.10      3.40 o 
  -6   0   6      329.14      314.22      7.81 o 
  -5   0   6     3559.75     3340.71     34.90 o 
  -4   0   6      464.83      466.20      8.01 o 
  -3   0   6      410.81      400.58      6.16 o 
  -2   0   6      236.55      282.38      4.85 o 
  -1   0   6      913.81      828.14      9.15 o 
   0   0   6     5772.31     5890.87     54.11 o 
   1   0   6      653.87      578.00      9.07 o 
   2   0   6     1295.68     1308.71     16.94 o 
   3   0   6     3355.61     3307.88     37.39 o 
   4   0   6     1885.44     2024.70     18.73 o 
   5   0   6      133.04      131.54      3.41 o 
   6   0   6     2491.94     2562.07     23.66 o 
   7   0   6     1191.96     1170.50     13.01 o 
   8   0   6        2.87        5.19      2.81 o 
   9   0   6      115.68      105.62      7.01 o 
  10   0   6      284.55      252.46     14.64 o 
  11   0   6        9.73        4.34      5.00 o 
 -10   1   6       96.94      101.97     11.10 o 
  -9   1   6      252.63      267.93      9.49 o 
  -8   1   6        5.54        9.07      2.96 o 
  -7   1   6      238.21      217.55      6.49 o 
  -6   1   6     1922.07     1805.49     21.82 o 
  -5   1   6       52.19       53.66      3.26 o 
  -4   1   6     1634.79     1631.27     18.93 o 
  -3   1   6     1929.33     1854.72     19.84 o 
  -2   1   6      669.03      684.89      8.25 o 
  -1   1   6     4172.82     4007.42     31.18 o 
   0   1   6     1833.90     1757.12     18.23 o 
   1   1   6      715.35      675.90     12.33 o 
   2   1   6     5052.73     4938.84     77.65 o 
   3   1   6      288.84      277.71     12.83 o 
   4   1   6        5.00        8.40      1.88 o 
   5   1   6     1560.16     1617.07     15.67 o 
   6   1   6      919.80      881.67     10.13 o 
   7   1   6      143.44      138.03      3.87 o 
   8   1   6      227.78      218.73     14.66 o 
   9   1   6       45.80       48.64      5.60 o 
  10   1   6        0.71        0.22      4.21 o 
  11   1   6      783.12      773.52     32.45 o 
  12   1   6       60.28       60.03      7.33 o 
 -10   2   6      104.60      108.37      6.94 o 
  -9   2   6       16.98       11.51      3.83 o 
  -8   2   6      252.01      256.25      7.54 o 
  -7   2   6       22.66       25.11      3.63 o 
  -6   2   6        6.54        3.91      2.32 o 
  -5   2   6     4902.22     4714.07     46.95 o 
  -4   2   6      131.34      121.35      4.10 o 
  -3   2   6      537.59      521.40      7.17 o 
  -2   2   6     1986.77     2007.32     20.97 o 
  -1   2   6     2351.20     2430.71     21.78 o 
   0   2   6      581.26      629.26      9.45 o 
   1   2   6      716.35      741.41     18.69 o 
   2   2   6      710.00      735.44     13.22 o 
   3   2   6      248.37      270.24      5.89 o 
   4   2   6      429.30      418.61     14.90 o 
   5   2   6        0.56        2.45      1.40 o 
   6   2   6      747.55      736.24      8.79 o 
   7   2   6     1568.88     1551.15     15.69 o 
   8   2   6      809.76      757.29     13.46 o 
   9   2   6       82.55       75.93      5.01 o 
  10   2   6       19.39       14.62      5.01 o 
  11   2   6       35.06       38.09      5.98 o 
  12   2   6      375.70      396.81     21.55 o 
 -10   3   6       71.12       89.57      6.52 o 
  -9   3   6      224.83      222.57      8.60 o 
  -8   3   6        1.12       -2.37      2.60 o 
  -7   3   6      658.96      625.79     11.17 o 
  -6   3   6       11.05       13.21      2.56 o 
  -5   3   6       52.10       50.75      3.30 o 
  -4   3   6     1716.83     1649.65     16.92 o 
  -3   3   6     3487.42     3428.55     30.46 o 
  -2   3   6      148.11      154.29      6.02 o 
  -1   3   6     2620.65     2876.48     28.13 o 
   0   3   6     1232.26     1338.63     27.84 o 
   1   3   6        3.54        2.63      1.68 o 
   2   3   6     4916.00     4756.79     51.44 o 
   3   3   6     5915.63     5889.99     62.96 o 
   4   3   6        9.36       11.42      1.90 o 
   5   3   6      204.01      268.55      5.13 o 
   6   3   6      347.78      357.57      8.34 o 
   7   3   6      287.77      280.20      7.12 o 
   8   3   6     1753.97     1730.53     28.25 o 
   9   3   6      265.38      254.11     10.56 o 
  10   3   6       86.43       66.81      6.38 o 
  11   3   6      231.95      222.88     11.00 o 
  12   3   6       86.04       89.85      8.33 o 
 -10   4   6       17.20       20.26      4.83 o 
  -9   4   6      381.08      366.51     13.65 o 
  -8   4   6      604.34      644.25     12.08 o 
  -7   4   6      518.81      522.39     10.13 o 
  -6   4   6        0.88       -2.25      2.09 o 
  -5   4   6       64.38       54.94      3.29 o 
  -4   4   6      177.12      159.95      4.19 o 
  -3   4   6      264.43      226.30      4.60 o 
  -2   4   6     9872.33    10533.27     95.22 o 
  -1   4   6      535.80      585.76      9.15 o 
   0   4   6     3890.11     4226.85     39.69 o 
   1   4   6     4268.89     4540.96     83.75 o 
   2   4   6       35.28       34.80      4.34 o 
   3   4   6     4215.15     3969.18     53.33 o 
   4   4   6     4575.52     4805.02     40.61 o 
   5   4   6       10.48       12.59      1.71 o 
   6   4   6      369.08      357.50     10.01 o 
   7   4   6      444.02      415.40     11.54 o 
   8   4   6       11.93       13.75      2.91 o 
   9   4   6      369.33      358.44      9.29 o 
  10   4   6      761.03      743.82     18.07 o 
  11   4   6       11.74       10.35      5.05 o 
  12   4   6      288.43      323.00     13.31 o 
  -9   5   6       37.70       51.88      5.41 o 
  -8   5   6       99.59       99.33      5.71 o 
  -7   5   6        2.73        6.22      2.68 o 
  -6   5   6      937.53      896.60     13.42 o 
  -5   5   6        1.97        0.16      2.11 o 
  -4   5   6      831.64      808.17     13.28 o 
  -3   5   6     1584.80     1569.30     17.67 o 
  -2   5   6       12.91       17.72      1.85 o 
  -1   5   6     4889.99     5045.75     47.22 o 
   0   5   6     1571.73     1825.74     18.85 o 
   1   5   6       74.28       88.56      4.16 o 
   2   5   6     2569.37     2563.79     36.08 o 
   3   5   6      722.73      658.83      9.99 o 
   4   5   6      104.35       98.91      3.66 o 
   5   5   6       62.77       87.46      3.77 o 
   6   5   6       52.52       42.74      3.12 o 
   7   5   6       23.32       29.04      3.17 o 
   8   5   6      361.10      380.38     11.28 o 
   9   5   6      417.37      416.45     10.14 o 
  10   5   6       18.55       21.50      4.03 o 
  11   5   6      152.62      161.52      9.48 o 
  12   5   6       12.02        5.55      5.14 o 
  -9   6   6       18.80       15.87      5.30 o 
  -8   6   6      511.97      506.00     10.73 o 
  -7   6   6     1153.26     1148.28     18.00 o 
  -6   6   6        0.86        0.31      1.99 o 
  -5   6   6      441.60      441.01      8.20 o 
  -4   6   6      245.21      266.93     10.02 o 
  -3   6   6      845.59      868.05     11.40 o 
  -2   6   6     3487.10     3410.65     33.46 o 
  -1   6   6     1338.16     1352.22     42.60 o 
   0   6   6       48.22       45.25      2.11 o 
   1   6   6      416.29      451.47      7.68 o 
   2   6   6       17.91       24.48      2.67 o 
   3   6   6     3777.30     3755.13     41.81 o 
   4   6   6     1298.39     1087.65     14.89 o 
   5   6   6      267.66      264.57      6.25 o 
   6   6   6      506.40      450.96      8.97 o 
   7   6   6      362.16      339.92      8.17 o 
   8   6   6        1.00        0.60      2.54 o 
   9   6   6      154.38      162.05      6.77 o 
  10   6   6     1191.68     1236.63     31.10 o 
  11   6   6       71.96       61.34     13.01 o 
  12   6   6        3.96        2.54      5.72 o 
  -9   7   6       11.47        9.17      5.92 o 
  -8   7   6       65.21       69.81      7.25 o 
  -7   7   6      481.45      492.13      8.87 o 
  -6   7   6      393.84      405.15      8.64 o 
  -5   7   6        5.95        6.86      2.13 o 
  -4   7   6        4.53        2.15      1.89 o 
  -3   7   6      280.77      314.73      7.24 o 
  -2   7   6      397.27      368.69     10.63 o 
  -1   7   6     2346.82     2218.03     22.81 o 
   0   7   6     5215.23     5367.51     58.27 o 
   1   7   6      132.21      148.08      4.31 o 
   2   7   6       33.15       31.67      4.24 o 
   3   7   6        3.42        1.69      6.02 o 
   4   7   6     2882.66     2990.43     66.86 o 
   5   7   6     2788.45     2745.55     39.36 o 
   6   7   6      330.96      346.41      9.47 o 
   7   7   6       34.23       32.60      5.62 o 
   8   7   6      257.66      268.95      7.75 o 
   9   7   6       39.28       36.88      4.17 o 
  10   7   6      319.43      311.96     11.88 o 
  11   7   6      592.73      624.68     21.52 o 
  -8   8   6      234.13      236.47     11.82 o 
  -7   8   6       80.68       97.76      6.28 o 
  -6   8   6      715.20      715.92     15.91 o 
  -5   8   6      393.73      394.04     10.35 o 
  -4   8   6      151.32      145.03      4.33 o 
  -3   8   6      241.87      255.28      5.59 o 
  -2   8   6      772.28      711.56      9.75 o 
  -1   8   6        4.82        3.47      1.51 o 
   0   8   6     5458.32     5457.15     59.44 o 
   1   8   6     2344.32     2435.68     28.56 o 
   2   8   6      548.48      641.41     10.01 o 
   3   8   6      290.73      301.17     15.68 o 
   4   8   6     1386.70     1418.65     18.55 o 
   5   8   6       21.94       18.09      3.34 o 
   6   8   6     1251.98     1247.18     22.82 o 
   7   8   6        3.60        2.36      3.33 o 
   8   8   6        0.90       -0.49      2.64 o 
   9   8   6      284.55      290.25     12.05 o 
  10   8   6     1170.77     1197.68     55.59 o 
  11   8   6        5.03       11.71      5.07 o 
  -8   9   6        2.21        0.08      5.03 o 
  -7   9   6     1419.49     1360.85     36.91 o 
  -6   9   6      177.75      181.81      8.01 o 
  -5   9   6      114.76      102.01      5.72 o 
  -4   9   6      212.32      212.33      7.51 o 
  -3   9   6        0.71       -0.36      2.59 o 
  -2   9   6        3.47        5.48      6.34 o 
  -1   9   6      999.66     1044.04     14.88 o 
   0   9   6      350.30      348.24      9.15 o 
   1   9   6      247.99      294.74      8.36 o 
   2   9   6        2.57        5.77      2.70 o 
   3   9   6      610.70      648.33     13.73 o 
   4   9   6      167.31      157.06      6.88 o 
   5   9   6     1243.45     1239.07     22.51 o 
   6   9   6      445.83      446.91     12.31 o 
   7   9   6      145.40      170.65     11.06 o 
   8   9   6      295.53      287.40     10.66 o 
   9   9   6       63.59       55.67      5.01 o 
  10   9   6      742.05      813.46     31.33 o 
  11   9   6      602.64      652.69     18.70 o 
  -7  10   6      166.06      154.40      8.08 o 
  -6  10   6      550.18      521.18     16.71 o 
  -5  10   6     1133.57     1145.69     19.89 o 
  -4  10   6      298.50      297.12     11.76 o 
  -3  10   6      106.54      102.02      7.26 o 
  -2  10   6       20.14       17.09      5.28 o 
  -1  10   6      290.57      269.50     10.07 o 
   0  10   6     5956.74     6049.96     94.16 o 
   1  10   6     4932.55     4759.41     98.18 o 
   2  10   6        2.69       -2.21      4.07 o 
   3  10   6      478.82      458.51     11.43 o 
   4  10   6      649.21      613.39     13.99 o 
   5  10   6       59.05       53.78      4.85 o 
   6  10   6      400.38      384.01     24.61 o 
   7  10   6      386.69      381.79     12.03 o 
   8  10   6        0.02       -5.37      3.58 o 
   9  10   6       88.06       94.84      7.18 o 
  10  10   6      223.07      242.57     15.03 o 
  -7  11   6      114.33      108.33     10.57 o 
  -6  11   6       32.53       40.33      9.58 o 
  -5  11   6       11.60       10.36      9.45 o 
  -4  11   6     1343.40     1313.64     27.45 o 
  -3  11   6      495.36      472.68     14.72 o 
  -2  11   6      436.95      452.15     29.72 o 
  -1  11   6      552.10      549.38     15.19 o 
   0  11   6     1283.55     1275.56     25.09 o 
   1  11   6     1078.70     1022.46     21.20 o 
   2  11   6     2022.86     1932.15     40.53 o 
   3  11   6        6.92        8.55      3.73 o 
   5  11   6      232.55      229.38      8.75 o 
   6  11   6        1.25       -0.04      3.28 o 
   7  11   6      370.45      372.17     12.02 o 
   8  11   6      338.10      336.43     12.12 o 
   9  11   6      389.43      396.75     29.42 o 
  10  11   6      280.97      305.52     12.87 o 
  -6  12   6       45.11       50.75      8.29 o 
  -5  12   6      484.37      481.87     32.19 o 
  -4  12   6        9.54        0.28      9.45 o 
  -3  12   6      444.60      435.75     21.38 o 
  -2  12   6      148.02      149.18      8.85 o 
  -1  12   6      482.15      523.41     15.32 o 
   0  12   6      623.81      560.42     15.61 o 
   1  12   6     2328.92     2324.11     39.31 o 
   2  12   6      640.74      632.01     17.38 o 
   3  12   6       73.22       60.54      5.67 o 
   4  12   6       43.65       47.92      5.17 o 
   5  12   6      258.94      276.58     15.30 o 
   6  12   6      751.71      792.55     27.74 o 
   7  12   6      227.83      227.19     15.57 o 
   8  12   6        0.62       -0.27      3.96 o 
   9  12   6      221.10      228.42     12.98 o 
  -5  13   6        4.99        0.42      5.63 o 
  -4  13   6      288.54      333.88     25.45 o 
  -3  13   6       62.01       67.63      7.36 o 
  -2  13   6       21.26       13.47      5.32 o 
  -1  13   6      197.81      219.77     10.50 o 
   0  13   6       20.25       20.11      5.04 o 
   1  13   6       99.42       89.65      7.10 o 
   2  13   6      528.25      505.61     19.72 o 
   3  13   6       85.69       75.71      6.54 o 
   4  13   6      203.33      188.22      8.93 o 
   5  13   6       28.00       33.39      8.04 o 
   6  13   6      108.31      104.23     11.47 o 
   7  13   6      167.72      178.77     14.39 o 
   8  13   6      413.01      425.49     21.89 o 
   9  13   6       43.88       54.77     10.89 o 
  -4  14   6        0.92        1.71      5.29 o 
  -3  14   6       61.76       57.03      8.30 o 
  -2  14   6      321.35      333.25     13.49 o 
  -1  14   6      428.42      428.53     15.04 o 
   0  14   6       43.36       33.60      6.10 o 
   1  14   6      243.11      232.28     10.81 o 
   2  14   6       55.16       70.07      6.62 o 
   3  14   6     1123.10     1095.08     23.96 o 
   4  14   6      972.78      947.11     32.65 o 
   5  14   6        5.86        0.17      6.39 o 
   6  14   6      142.21      149.25     13.79 o 
   7  14   6       66.61       69.30     11.60 o 
   8  14   6      185.76      158.13     15.23 o 
  -3  15   6       35.60       38.21      7.43 o 
  -2  15   6        8.66        6.85      5.55 o 
  -1  15   6      482.28      446.70     16.02 o 
   0  15   6       27.31       23.56      6.07 o 
   1  15   6       20.68       21.44      5.65 o 
   2  15   6      143.84      154.65      9.57 o 
   3  15   6      121.50      122.61      8.41 o 
   4  15   6      419.81      409.65     21.18 o 
   5  15   6      186.03      182.37     15.20 o 
   6  15   6       22.00       32.55      9.41 o 
   7  15   6        1.80        5.41      8.27 o 
  -1  16   6        3.50       -1.65      6.14 o 
   0  16   6      131.40      108.36     20.36 o 
   1  16   6        2.58        1.22      5.40 o 
   2  16   6        0.75       -5.25      4.68 o 
   3  16   6      358.02      349.72     13.86 o 
   4  16   6      233.29      233.84     17.92 o 
   5  16   6       39.24       40.68     10.02 o 
  -3 -11   7       73.89       70.81     11.73 o 
  -2 -11   7        1.44        5.78      7.13 o 
  -1 -11   7        0.14        0.14      4.50 o 
   0 -11   7       13.83       22.16      5.82 o 
   1 -11   7       13.93        7.51      5.20 o 
   2 -11   7      358.78      369.04     19.97 o 
   3 -11   7      223.95      238.72     16.84 o 
  -4 -10   7      102.87      115.19     13.25 o 
  -3 -10   7      154.03      168.95     14.89 o 
  -2 -10   7      544.38      534.04     16.29 o 
  -1 -10   7      398.80      417.59     14.21 o 
   0 -10   7       13.84        4.75      4.78 o 
   1 -10   7      140.84      147.59      9.00 o 
   2 -10   7      238.42      220.02     15.26 o 
   3 -10   7       98.12      101.14     11.40 o 
   4 -10   7      401.65      425.89     21.59 o 
   5 -10   7       17.36       15.63      8.30 o 
  -6  -9   7      111.42       94.28     13.18 o 
  -5  -9   7       28.98       36.98     10.05 o 
  -4  -9   7      240.05      227.66     17.08 o 
  -3  -9   7      874.23      863.12     31.27 o 
  -2  -9   7        0.49        0.06      4.22 o 
  -1  -9   7      243.27      236.07     10.29 o 
   0  -9   7      204.94      191.38      9.65 o 
   1  -9   7        0.08       -1.52      3.96 o 
   2  -9   7      374.18      364.96     23.20 o 
   3  -9   7      678.15      676.15     25.62 o 
   4  -9   7       95.19       92.53     10.69 o 
   5  -9   7       94.89       73.30     10.56 o 
   6  -9   7       58.15       52.08     10.32 o 
  -7  -8   7      187.90      200.83     16.98 o 
  -6  -8   7       96.37       77.77     11.33 o 
  -5  -8   7      920.56      949.68     23.18 o 
  -4  -8   7        0.01        1.67      4.49 o 
  -3  -8   7      479.43      435.07     20.74 o 
  -2  -8   7      912.56      893.40     29.42 o 
  -1  -8   7      301.87      309.85     10.93 o 
   0  -8   7        1.12       -0.42      3.42 o 
   1  -8   7       55.51       60.70      5.88 o 
   2  -8   7       15.69       13.31      4.42 o 
   3  -8   7      225.75      199.18     13.45 o 
   4  -8   7      610.73      660.75     24.71 o 
   5  -8   7      212.87      185.29     13.79 o 
   6  -8   7       32.80       26.83      5.50 o 
   7  -8   7        1.54        4.45      6.09 o 
  -7  -7   7      244.14      271.99     10.08 o 
  -6  -7   7      469.06      519.83     11.15 o 
  -5  -7   7       30.76       38.88      3.76 o 
  -4  -7   7       17.80       15.60      3.51 o 
  -3  -7   7      283.07      273.44     34.04 o 
  -2  -7   7       30.74       37.26      9.50 o 
  -1  -7   7       78.17       85.02      6.05 o 
   0  -7   7      225.11      217.35      9.02 o 
   1  -7   7      191.13      178.71      8.30 o 
   2  -7   7        9.28        5.46      3.65 o 
   3  -7   7      204.08      198.84     10.71 o 
   4  -7   7        0.55       -1.93      3.49 o 
   5  -7   7        7.78        7.96      6.02 o 
   6  -7   7       42.86       39.55      5.65 o 
   7  -7   7       59.45       56.88      6.74 o 
   8  -7   7       12.31        5.69      5.42 o 
  -8  -6   7      209.26      235.32     17.32 o 
  -7  -6   7        6.74        3.62      5.31 o 
  -6  -6   7      122.57      133.44      5.65 o 
  -5  -6   7      510.73      563.21      9.71 o 
  -4  -6   7       62.16       60.69      3.31 o 
  -3  -6   7       34.42       32.11      2.85 o 
  -2  -6   7      252.37      260.17      4.67 o 
  -1  -6   7        1.48        1.02      1.75 o 
   0  -6   7      142.49      147.53      7.17 o 
   1  -6   7       86.48       76.02      6.66 o 
   2  -6   7      831.86      803.53     14.14 o 
   3  -6   7       50.98       54.44      4.21 o 
   4  -6   7      636.15      665.81     16.35 o 
   5  -6   7      237.57      218.48      9.46 o 
   6  -6   7      160.69      160.58      8.80 o 
   7  -6   7      238.02      262.18     29.76 o 
   8  -6   7        0.79        4.05      5.09 o 
   9  -6   7       59.86       50.33      8.10 o 
  -8  -5   7       41.86       52.67     10.00 o 
  -7  -5   7      381.50      379.87     10.49 o 
  -6  -5   7      216.18      227.66      6.92 o 
  -5  -5   7        0.11        0.23      2.03 o 
  -4  -5   7      155.65      166.80      4.90 o 
  -3  -5   7       48.43       38.62      2.47 o 
  -2  -5   7       83.81       82.91      2.73 o 
  -1  -5   7     1819.37     1725.77     14.80 o 
   0  -5   7     2363.01     2408.61     20.71 o 
   1  -5   7        8.93        5.16      1.95 o 
   2  -5   7      684.64      658.43     12.50 o 
   3  -5   7      128.81      132.12      5.60 o 
   4  -5   7       53.02       50.30      5.17 o 
   5  -5   7     1049.10     1028.12     37.59 o 
   6  -5   7      640.45      670.96     16.65 o 
   7  -5   7      132.45      140.96      8.78 o 
   8  -5   7       48.53       71.36      7.63 o 
   9  -5   7       10.02       25.51      6.11 o 
  -9  -4   7       11.36        7.98      3.98 o 
  -8  -4   7        1.48        3.71      3.43 o 
  -7  -4   7       36.93       38.27      4.42 o 
  -6  -4   7      243.11      237.90      6.92 o 
  -5  -4   7       87.46       88.14      3.84 o 
  -4  -4   7       33.52       30.02      2.29 o 
  -3  -4   7      883.96      872.45     16.19 o 
  -2  -4   7      127.89      133.70      3.32 o 
  -1  -4   7      537.87      514.04      6.27 o 
   0  -4   7      555.17      583.96      7.14 o 
   1  -4   7     2958.44     2865.58     25.99 o 
   2  -4   7       62.65       61.46      3.89 o 
   3  -4   7      786.80      803.28     10.67 o 
   4  -4   7      126.42      128.43      4.65 o 
   5  -4   7        9.89        6.84      6.56 o 
   6  -4   7     1833.55     1876.99     32.42 o 
   7  -4   7      705.95      755.59     17.92 o 
   8  -4   7       11.97        7.88      6.91 o 
   9  -4   7       10.67       14.05      4.88 o 
  10  -4   7       15.11       10.05      7.73 o 
  -9  -3   7      446.16      469.45     12.58 o 
  -8  -3   7       36.12       26.58      4.33 o 
  -7  -3   7      205.06      204.17      6.84 o 
  -6  -3   7       82.48       78.01      4.34 o 
  -5  -3   7      153.62      151.62      5.35 o 
  -4  -3   7     1325.01     1265.96     11.94 o 
  -3  -3   7      557.12      526.71      7.32 o 
  -2  -3   7      393.45      370.00      5.16 o 
  -1  -3   7       68.22       74.52      2.38 o 
   0  -3   7     1571.21     1530.93     13.95 o 
   1  -3   7      554.08      602.25      7.00 o 
   2  -3   7     2312.84     2275.44     21.49 o 
   3  -3   7      555.39      564.26      7.79 o 
   4  -3   7       22.09       16.53      2.34 o 
   5  -3   7     1554.37     1581.52     18.69 o 
   6  -3   7      127.42      131.85      5.92 o 
   7  -3   7      533.13      517.50     10.97 o 
   8  -3   7      554.80      547.87     15.00 o 
   9  -3   7       82.10       83.15     10.19 o 
  10  -3   7       45.93       37.02      8.74 o 
  -9  -2   7       25.60       23.65      4.57 o 
  -8  -2   7      156.05      160.62      7.26 o 
  -7  -2   7        1.16        0.69      2.61 o 
  -6  -2   7       75.28       73.64      4.11 o 
  -5  -2   7     2088.82     2020.66     23.73 o 
  -4  -2   7      200.02      200.32      4.69 o 
  -3  -2   7     2752.37     2728.20     25.66 o 
  -2  -2   7     3072.78     2978.70     27.07 o 
  -1  -2   7      295.07      282.84      4.62 o 
   0  -2   7     2698.08     2832.71     23.06 o 
   1  -2   7        6.27       10.22      1.82 o 
   2  -2   7      526.17      549.05      7.28 o 
   3  -2   7      939.95      955.36     10.77 o 
   4  -2   7       45.86       46.34      2.87 o 
   5  -2   7      673.72      698.75     10.41 o 
   6  -2   7      906.71      891.27     12.49 o 
   7  -2   7      692.25      669.21     12.59 o 
   8  -2   7       11.84       16.78      4.02 o 
   9  -2   7      165.03      175.84     14.71 o 
  10  -2   7        2.58       -2.93      4.12 o 
  11  -2   7       35.84       27.64      8.81 o 
  -9  -1   7      303.23      348.01     11.42 o 
  -8  -1   7       82.57       81.89      5.61 o 
  -7  -1   7      619.83      596.24     16.01 o 
  -6  -1   7      166.29      159.75      5.72 o 
  -5  -1   7        5.50        5.92      2.37 o 
  -4  -1   7     3471.67     3331.54     27.99 o 
  -3  -1   7      778.03      680.05      8.97 o 
  -2  -1   7       41.25       37.16      2.71 o 
  -1  -1   7      494.63      503.66      6.42 o 
   0  -1   7      360.41      396.85      5.67 o 
   1  -1   7     1611.41     1762.79     21.16 o 
   2  -1   7     3745.82     3697.86     41.90 o 
   3  -1   7     1925.44     1809.49     19.75 o 
   4  -1   7      163.38      162.99      4.55 o 
   5  -1   7      557.96      547.21      8.79 o 
   6  -1   7       53.77       53.42      3.19 o 
   7  -1   7      185.42      188.22      5.69 o 
   8  -1   7     1015.73     1041.64     16.91 o 
   9  -1   7       73.01       83.48      6.57 o 
  10  -1   7      492.63      509.12     15.17 o 
  11  -1   7      320.69      346.22     13.24 o 
  -9   0   7       57.51       48.39      7.44 o 
  -8   0   7      208.56      220.96      8.28 o 
  -7   0   7       84.79       92.66      4.78 o 
  -6   0   7       79.88       85.34      4.35 o 
  -5   0   7       82.01       71.82      3.83 o 
  -4   0   7        0.70        0.27      1.60 o 
  -3   0   7     1489.99     1461.56     13.95 o 
  -2   0   7     4171.75     4139.50     32.90 o 
  -1   0   7     1957.30     2085.19     17.86 o 
   0   0   7      276.34      302.72      4.78 o 
   1   0   7     1399.23     1477.48     18.77 o 
   2   0   7      899.90      926.15     13.50 o 
   3   0   7     5939.46     5988.89     80.42 o 
   4   0   7      604.47      563.91     12.08 o 
   5   0   7       76.91       78.56      3.35 o 
   6   0   7       43.32       57.75      3.09 o 
   7   0   7     1055.76     1048.88     16.28 o 
   8   0   7        5.76        5.91      2.77 o 
   9   0   7      637.75      643.04     16.28 o 
  10   0   7       64.86       74.28      7.01 o 
  11   0   7      129.94      131.71      8.94 o 
  -9   1   7       31.34       42.53      5.02 o 
  -8   1   7        0.11        1.13      2.77 o 
  -7   1   7      115.86      126.32      5.36 o 
  -6   1   7     2083.83     2051.47     24.42 o 
  -5   1   7     1842.13     1718.03     20.71 o 
  -4   1   7       82.30       84.54      3.27 o 
  -3   1   7      471.22      450.79      8.86 o 
  -2   1   7     1931.00     1883.73     16.66 o 
  -1   1   7    10089.65    10540.17     78.15 o 
   0   1   7        2.77       12.68      1.67 o 
   1   1   7     2488.94     2627.35     30.32 o 
   2   1   7     4120.47     4124.86     45.81 o 
   3   1   7      273.46      289.74      6.58 o 
   4   1   7      104.48       85.13      3.87 o 
   5   1   7     1292.60     1233.86     14.72 o 
   6   1   7      202.97      211.55      5.43 o 
   7   1   7       15.81       21.90      2.45 o 
   8   1   7      699.95      688.49     16.22 o 
   9   1   7      382.46      364.92     27.74 o 
  10   1   7      410.15      369.67     36.21 o 
  11   1   7      516.60      526.42     16.18 o 
  -9   2   7       60.35       52.29      6.91 o 
  -8   2   7      347.72      350.80      8.94 o 
  -7   2   7       10.31       13.33      2.93 o 
  -6   2   7      203.14      197.10      6.10 o 
  -5   2   7     2687.86     2620.50     28.83 o 
  -4   2   7      442.18      422.18      6.96 o 
  -3   2   7     1064.13     1055.78     12.34 o 
  -2   2   7     4904.50     4752.25     52.37 o 
  -1   2   7       43.97       29.21      1.69 o 
   0   2   7     3212.89     3497.39     38.94 o 
   1   2   7      161.94      201.11      8.52 o 
   2   2   7       12.96       13.30      3.02 o 
   3   2   7     6238.52     6113.29    112.02 o 
   4   2   7     5271.63     5125.84     56.24 o 
   5   2   7       35.22       44.85      3.01 o 
   6   2   7      816.56      773.65     10.62 o 
   7   2   7       41.89       42.09      2.73 o 
   8   2   7      147.21      154.19      7.77 o 
   9   2   7      501.65      468.75     13.66 o 
  10   2   7     1181.50     1155.95     26.75 o 
  11   2   7       24.92       21.33      5.45 o 
  12   2   7       17.41       20.66      5.99 o 
  -9   3   7       38.58       43.98      5.24 o 
  -8   3   7       39.68       27.64      3.74 o 
  -7   3   7       65.16       61.37      4.09 o 
  -6   3   7      817.11      789.91     12.57 o 
  -5   3   7      610.93      550.52      8.56 o 
  -4   3   7      381.78      375.25      6.54 o 
  -3   3   7       93.23       91.60      3.16 o 
  -2   3   7       55.69       54.66      2.71 o 
  -1   3   7     2433.11     2415.86     24.53 o 
   0   3   7       32.97       20.50      1.66 o 
   1   3   7     2165.91     2252.09     32.62 o 
   2   3   7      554.10      526.28     11.06 o 
   3   3   7      100.47       85.15      3.63 o 
   4   3   7     2684.78     2802.86     32.85 o 
   5   3   7     2066.06     1941.22     20.67 o 
   6   3   7      220.12      209.98      6.02 o 
   7   3   7      136.35      131.13      4.18 o 
   8   3   7     1253.31     1249.71     23.57 o 
   9   3   7       58.53       66.73      6.23 o 
  10   3   7      914.36      892.91     33.10 o 
  11   3   7     2166.26     2179.78     60.12 o 
  12   3   7       51.42       72.85      9.33 o 
  -9   4   7        6.46        6.12      4.86 o 
  -8   4   7       39.66       42.61      5.67 o 
  -7   4   7       11.42       17.82      3.70 o 
  -6   4   7      311.15      320.78      6.72 o 
  -5   4   7     1316.43     1288.81     14.90 o 
  -4   4   7       26.18       21.97      2.15 o 
  -3   4   7      277.21      266.66      5.16 o 
  -2   4   7      871.30      792.12     10.51 o 
  -1   4   7       14.68       19.39      3.06 o 
   0   4   7     1196.87     1121.65     12.87 o 
   1   4   7     2899.33     2884.26     56.38 o 
   2   4   7       28.12       22.02      4.07 o 
   3   4   7      573.13      591.97      9.79 o 
   4   4   7      433.46      370.55      7.94 o 
   5   4   7      201.12      175.87      4.74 o 
   6   4   7     2572.82     2449.62     26.09 o 
   7   4   7      644.86      678.45     15.20 o 
   8   4   7       43.40       44.77      4.98 o 
   9   4   7       21.54       27.81      4.81 o 
  10   4   7       68.68       60.68      9.78 o 
  11   4   7      299.12      316.83     13.05 o 
  12   4   7      203.03      200.05     10.85 o 
  -9   5   7      136.75      138.81      7.47 o 
  -8   5   7        1.76        0.36      2.98 o 
  -7   5   7      666.81      654.18     12.99 o 
  -6   5   7       73.32       70.99      5.27 o 
  -5   5   7      388.62      390.73      7.12 o 
  -4   5   7      156.57      145.29      4.19 o 
  -3   5   7       57.29       76.60      3.28 o 
  -2   5   7        5.22        3.11      1.49 o 
  -1   5   7      311.51      240.97      5.75 o 
   0   5   7       24.90       31.25      2.22 o 
   1   5   7     2615.46     2558.97     41.25 o 
   2   5   7     1357.47     1477.06     22.75 o 
   3   5   7      277.46      321.05      7.34 o 
   4   5   7      909.04      902.19     12.91 o 
   5   5   7     1756.08     1585.91     24.89 o 
   6   5   7      504.43      495.05      9.42 o 
   7   5   7      623.29      593.31     11.01 o 
   8   5   7       10.17       12.80      7.40 o 
   9   5   7       99.77      100.64      6.89 o 
  10   5   7      223.90      246.76     10.60 o 
  11   5   7     1211.29     1267.99     26.61 o 
  12   5   7        5.90        6.96      5.70 o 
  -9   6   7      229.49      228.60      7.95 o 
  -8   6   7      285.44      293.71      7.50 o 
  -7   6   7        0.04       -0.03      2.33 o 
  -6   6   7      533.60      535.84      9.90 o 
  -5   6   7      244.02      239.18      6.28 o 
  -4   6   7      419.00      423.82      7.89 o 
  -3   6   7      994.44      997.74     17.12 o 
  -2   6   7        0.40        2.04      1.81 o 
  -1   6   7      519.82      571.17      8.27 o 
   0   6   7     1698.84     1660.56     26.42 o 
   1   6   7    11392.57    11850.71    154.60 o 
   2   6   7     1888.88     2137.94     31.39 o 
   3   6   7        3.35        6.04      7.40 o 
   4   6   7       31.03       28.78      2.39 o 
   5   6   7      261.05      286.24      8.21 o 
   6   6   7     3465.53     3369.31     34.28 o 
   7   6   7      951.64      971.78     15.39 o 
   8   6   7       29.14       19.25      4.22 o 
   9   6   7        0.11        7.04      4.11 o 
  10   6   7      259.15      282.25     11.35 o 
  11   6   7      124.90      107.43      8.20 o 
  12   6   7      573.62      569.20     18.07 o 
  -8   7   7       43.70       42.35      9.01 o 
  -7   7   7        1.81        4.78      2.63 o 
  -6   7   7        9.89       14.09      2.71 o 
  -5   7   7        1.17       -3.02      2.01 o 
  -4   7   7     1068.85     1056.11     20.93 o 
  -3   7   7        4.34        3.65      1.78 o 
  -2   7   7      700.43      675.51      9.69 o 
  -1   7   7       45.90       56.90      3.08 o 
   0   7   7      170.92      144.77     15.91 o 
   1   7   7     6843.52     6693.02     71.95 o 
   2   7   7     1615.66     1531.98     40.75 o 
   3   7   7        7.91       22.45      3.88 o 
   4   7   7      112.49      151.49      4.84 o 
   5   7   7     1190.24     1263.67     17.54 o 
   6   7   7        2.77       -1.25      2.01 o 
   7   7   7     1189.89     1158.37     15.19 o 
   8   7   7        3.97        4.04      2.87 o 
   9   7   7       37.53       36.65      5.12 o 
  10   7   7       12.53       17.15      4.95 o 
  11   7   7      373.23      380.47     20.01 o 
  -8   8   7      593.80      606.33     18.40 o 
  -7   8   7      120.77      107.12      8.58 o 
  -6   8   7        0.68       -0.85      3.48 o 
  -5   8   7       84.05       88.14      3.82 o 
  -4   8   7       14.09       20.82      2.58 o 
  -3   8   7     1771.14     1736.18     19.82 o 
  -2   8   7      462.50      438.47      8.56 o 
  -1   8   7      386.57      398.53      6.81 o 
   0   8   7      732.40      766.50     11.88 o 
   1   8   7       74.37       61.72      3.17 o 
   2   8   7      735.57      777.82     13.96 o 
   3   8   7      634.55      621.86     25.74 o 
   4   8   7      252.12      225.92      7.56 o 
   5   8   7      364.84      364.49      7.97 o 
   6   8   7     1124.22     1049.61     15.87 o 
   7   8   7      576.00      367.53     14.86 o 
   8   8   7      235.14      268.56     10.09 o 
   9   8   7      104.30       93.74      9.88 o 
  10   8   7        8.08        6.22      7.16 o 
  11   8   7       21.82       12.37      6.99 o 
  -8   9   7       81.74       93.53      9.58 o 
  -7   9   7      274.52      296.33     10.38 o 
  -6   9   7        1.49       -0.98      3.77 o 
  -5   9   7       69.45       54.98      5.08 o 
  -4   9   7      150.92      170.90      7.03 o 
  -3   9   7        6.41       -1.93      2.95 o 
  -2   9   7       16.31       21.43      2.30 o 
  -1   9   7       33.16       29.65      2.79 o 
   0   9   7       67.41       82.28      4.52 o 
   1   9   7      808.05      828.98     21.82 o 
   2   9   7     3158.06     3257.39     53.07 o 
   3   9   7      247.51      210.83      7.69 o 
   4   9   7      436.94      414.19     15.43 o 
   5   9   7      641.66      607.22     19.80 o 
   6   9   7      177.98      187.81     12.00 o 
   7   9   7      914.36      895.33     19.10 o 
   8   9   7       37.36       36.58      4.99 o 
   9   9   7      136.72      124.51      7.63 o 
  10   9   7       36.53       37.86      8.41 o 
  11   9   7       48.25       45.52      9.78 o 
  -7  10   7       61.69       52.06      5.83 o 
  -6  10   7       98.08       98.41      6.59 o 
  -5  10   7       90.33       86.35      6.76 o 
  -4  10   7        4.36        9.24      3.48 o 
  -3  10   7      483.21      509.70     15.03 o 
  -2  10   7      314.78      294.06     15.60 o 
  -1  10   7       60.92       69.56      7.93 o 
   0  10   7     1435.91     1398.29     37.12 o 
   1  10   7       59.16       59.56      5.28 o 
   2  10   7        1.06       -1.31      6.35 o 
   3  10   7     1890.90     1875.33     30.24 o 
   4  10   7      278.50      292.06      9.33 o 
   5  10   7      583.44      540.23     13.53 o 
   6  10   7       37.48       39.90     12.49 o 
   7  10   7      608.31      608.19     15.53 o 
   8  10   7      863.36      871.98     23.32 o 
   9  10   7      830.59      829.49     34.65 o 
  10  10   7      279.83      268.07     16.21 o 
  -7  11   7      719.49      786.06     22.07 o 
  -6  11   7       94.18      102.32     12.46 o 
  -5  11   7       77.73       87.43      8.18 o 
  -4  11   7        4.30        0.99      4.58 o 
  -3  11   7      204.39      208.01     10.09 o 
  -2  11   7      321.94      307.57     25.10 o 
  -1  11   7      256.70      269.32     10.88 o 
   0  11   7       42.95       40.28      6.99 o 
   1  11   7      599.22      603.69     22.06 o 
   2  11   7     1109.48     1072.75     31.03 o 
   3  11   7       29.15       29.65      6.49 o 
   4  11   7      522.95      490.11     12.86 o 
   5  11   7      256.39      271.75     10.22 o 
   6  11   7      354.41      306.09     10.49 o 
   7  11   7      271.87      259.65     10.21 o 
   8  11   7       11.20       11.06      4.39 o 
   9  11   7      249.04      254.43     11.31 o 
  10  11   7      519.67      528.64     23.27 o 
  -6  12   7      333.42      356.30     14.71 o 
  -5  12   7      185.77      175.77     18.54 o 
  -4  12   7        0.60        2.99      5.23 o 
  -3  12   7      363.25      371.52     13.69 o 
  -2  12   7       44.28       47.80      6.25 o 
  -1  12   7      205.42      195.36      9.79 o 
   0  12   7     1553.96     1522.26     43.24 o 
   1  12   7      393.88      409.10     12.91 o 
   2  12   7      195.74      163.49     13.11 o 
   3  12   7      794.83      706.82     41.76 o 
   4  12   7       28.00       35.91      4.78 o 
   5  12   7      563.04      526.93     21.15 o 
   6  12   7      141.61      139.70     11.57 o 
   7  12   7      103.19      125.97      7.80 o 
   8  12   7      437.06      416.46     29.79 o 
   9  12   7      508.47      509.07     15.90 o 
  -5  13   7       11.13       -6.89      5.03 o 
  -4  13   7      110.82       98.59      9.65 o 
  -3  13   7       12.74        9.50      5.43 o 
  -2  13   7       83.65       86.82     13.40 o 
  -1  13   7      172.44      194.66     10.25 o 
   0  13   7      455.20      494.30     15.05 o 
   1  13   7      196.16      195.39      9.74 o 
   2  13   7       56.59       60.57     17.85 o 
   3  13   7      162.89      142.76      8.09 o 
   4  13   7      516.51      478.58     13.98 o 
   5  13   7      376.52      401.89     19.40 o 
   6  13   7        5.70       10.73      6.86 o 
   7  13   7       46.11       38.53      8.94 o 
   8  13   7       12.22       12.61      7.83 o 
   9  13   7       88.70       99.45     12.68 o 
  -4  14   7       29.58       24.75      6.58 o 
  -3  14   7       83.74       82.94     12.26 o 
  -2  14   7       73.35       67.14      7.51 o 
  -1  14   7       38.68       35.71      6.38 o 
   0  14   7      314.77      287.58     12.48 o 
   1  14   7      146.28      151.69     20.04 o 
   2  14   7      114.76      120.55     13.03 o 
   3  14   7        7.75       -0.65      3.90 o 
   4  14   7       18.82       19.29      5.07 o 
   5  14   7      302.01      284.48     17.58 o 
   6  14   7     1332.57     1340.69     40.88 o 
   7  14   7      194.40      185.36     15.26 o 
   8  14   7       16.40        1.92      7.90 o 
  -2  15   7      169.60      175.28     10.65 o 
  -1  15   7       52.11       42.93      6.79 o 
   0  15   7        0.62        1.91      5.09 o 
   1  15   7      698.45      672.30     18.84 o 
   2  15   7      429.65      417.88     14.98 o 
   3  15   7       14.69        6.26      4.95 o 
   4  15   7        0.53       -3.29      6.79 o 
   5  15   7      446.74      504.77     23.87 o 
   6  15   7        8.01       10.83      7.80 o 
   7  15   7      755.03      802.06     31.34 o 
   0  16   7      249.50      248.93     12.87 o 
   1  16   7      132.62      118.46      9.10 o 
   2  16   7      412.06      396.01     14.70 o 
   3  16   7      335.48      328.69     13.59 o 
   4  16   7       19.24       29.35      8.98 o 
   5  16   7       52.70       69.33     11.63 o 
  -3 -10   8       50.72       41.36     10.19 o 
  -2 -10   8        1.31       -3.90      6.66 o 
  -1 -10   8       38.54       33.47      5.99 o 
   0 -10   8      145.21      145.42     13.05 o 
   1 -10   8      454.08      462.34     21.45 o 
   2 -10   8      112.94       94.71     11.47 o 
   3 -10   8       14.78        9.01      7.87 o 
   4 -10   8        5.89        0.34      7.06 o 
  -5  -9   8        4.30        9.92      8.64 o 
  -4  -9   8      463.22      558.03     26.09 o 
  -3  -9   8      326.02      368.03     20.41 o 
  -2  -9   8       25.35       40.43      6.19 o 
  -1  -9   8       47.18       41.33      5.94 o 
   0  -9   8      100.67       91.12     10.56 o 
   1  -9   8       20.55       19.57      7.30 o 
   2  -9   8      282.00      316.05     17.85 o 
   3  -9   8        1.48       -3.90      5.85 o 
   4  -9   8       27.36       17.82      8.30 o 
   5  -9   8       82.10      100.90     12.31 o 
  -6  -8   8       13.34       27.81      9.31 o 
  -5  -8   8      141.68      143.53     14.05 o 
  -4  -8   8      277.62      302.30     18.86 o 
  -3  -8   8       75.91       78.34     10.73 o 
  -2  -8   8      269.46      249.98     10.71 o 
  -1  -8   8       16.80        8.37      8.74 o 
   0  -8   8      315.22      280.29     12.39 o 
   1  -8   8      882.54      901.35     29.29 o 
   2  -8   8       85.76       75.82      9.41 o 
   3  -8   8      347.27      388.54     19.00 o 
   4  -8   8      187.51      177.09     13.82 o 
   5  -8   8      185.28      158.46     13.25 o 
   6  -8   8       92.25       95.99     11.40 o 
  -6  -7   8        0.45       -0.37      3.29 o 
  -5  -7   8       71.38       74.59      9.94 o 
  -4  -7   8     1033.35     1106.06     59.56 o 
  -3  -7   8     1282.14     1308.21     38.73 o 
  -2  -7   8       48.98       51.44      5.61 o 
  -1  -7   8      209.79      216.20      9.49 o 
   0  -7   8        5.78        3.61      3.65 o 
   1  -7   8      399.68      336.36     16.58 o 
   2  -7   8      365.47      335.92     16.81 o 
   3  -7   8       19.93       18.16      4.49 o 
   4  -7   8        4.57       -0.34      3.80 o 
   5  -7   8       58.42       64.21      6.58 o 
   6  -7   8       29.25       34.56      5.70 o 
   7  -7   8       91.41       85.06      7.74 o 
  -7  -6   8       42.43       47.92      5.27 o 
  -6  -6   8        5.51        5.03      4.12 o 
  -5  -6   8       34.78       43.73      3.96 o 
  -4  -6   8       97.47      103.00      4.93 o 
  -3  -6   8      284.40      277.15      5.20 o 
  -2  -6   8      366.54      361.96      5.74 o 
  -1  -6   8      304.60      317.47      7.26 o 
   0  -6   8      850.24      851.64     18.05 o 
   1  -6   8      130.74      113.87      6.67 o 
   2  -6   8      290.33      273.72     14.46 o 
   3  -6   8      268.08      273.99     10.19 o 
   4  -6   8      281.82      286.60     10.70 o 
   5  -6   8      205.60      213.81     10.00 o 
   6  -6   8      203.70      205.71      9.77 o 
   7  -6   8      173.38      173.82      9.71 o 
   8  -6   8      109.65       94.04      9.03 o 
  -8  -5   8       24.39       37.07      5.03 o 
  -7  -5   8      269.09      271.70      8.09 o 
  -6  -5   8      387.07      362.79      8.68 o 
  -5  -5   8        1.06        0.32      2.11 o 
  -4  -5   8      198.61      201.90      5.12 o 
  -3  -5   8      119.74      117.34      3.46 o 
  -2  -5   8       11.36       11.58      1.82 o 
  -1  -5   8       70.83       73.23      2.69 o 
   0  -5   8        1.15        1.04      1.90 o 
   1  -5   8       23.96       33.08      4.32 o 
   2  -5   8        8.31        0.90      4.00 o 
   3  -5   8      348.82      364.16      9.21 o 
   4  -5   8      115.00      104.62      6.73 o 
   5  -5   8      225.89      210.59      9.28 o 
   6  -5   8        8.66        7.05      4.27 o 
   7  -5   8        7.02        7.58      8.56 o 
   8  -5   8      675.96      743.89     19.29 o 
   9  -5   8       23.40       32.39      6.11 o 
  -8  -4   8      335.35      356.21     22.71 o 
  -7  -4   8      333.56      343.08     10.69 o 
  -6  -4   8        1.25        0.46      2.30 o 
  -5  -4   8        2.31        1.92      2.11 o 
  -4  -4   8        1.42        4.55      2.18 o 
  -3  -4   8     2998.68     2988.50     22.42 o 
  -2  -4   8     3211.08     3186.56     24.91 o 
  -1  -4   8        4.70        2.76      1.44 o 
   0  -4   8      800.80      785.74      9.00 o 
   1  -4   8       92.23       94.75      3.77 o 
   2  -4   8      745.60      717.83     14.05 o 
   3  -4   8      957.38     1006.38     13.74 o 
   4  -4   8      905.14      875.59     12.68 o 
   5  -4   8        0.34        4.24      3.35 o 
   6  -4   8      103.95      126.34      7.61 o 
   7  -4   8      342.84      326.15     11.83 o 
   8  -4   8        5.21        6.56      5.93 o 
   9  -4   8      583.46      618.35     17.37 o 
  10  -4   8       63.07       98.01     11.94 o 
  -8  -3   8       11.67       19.94      4.19 o 
  -7  -3   8      261.83      249.44      8.64 o 
  -6  -3   8      288.23      283.92      6.84 o 
  -5  -3   8       93.63       95.13      4.02 o 
  -4  -3   8      197.01      195.31      4.21 o 
  -3  -3   8     2393.75     2363.02     19.50 o 
  -2  -3   8       63.19       65.22      3.21 o 
  -1  -3   8     3671.18     3625.67     27.45 o 
   0  -3   8      530.15      480.25      6.46 o 
   1  -3   8       40.71       41.54      2.41 o 
   2  -3   8      566.99      565.59     10.50 o 
   3  -3   8      195.92      196.50      5.51 o 
   4  -3   8     1825.18     1822.91     21.04 o 
   5  -3   8     1646.11     1633.64     19.60 o 
   6  -3   8      768.30      761.21     13.76 o 
   7  -3   8        1.40       -0.76      3.71 o 
   8  -3   8      400.88      410.37     13.21 o 
   9  -3   8       19.62       24.62      5.25 o 
  10  -3   8       35.30       45.76     10.05 o 
  -9  -2   8        3.96        3.89      4.01 o 
  -8  -2   8      136.33      129.21      6.90 o 
  -7  -2   8        4.58        6.14      3.97 o 
  -6  -2   8      891.21      863.32     14.24 o 
  -5  -2   8      457.79      457.78      8.21 o 
  -4  -2   8       27.21       31.80      2.47 o 
  -3  -2   8        8.06        6.18      1.72 o 
  -2  -2   8     1810.82     1744.76     16.32 o 
  -1  -2   8      240.78      213.62      3.96 o 
   0  -2   8     1724.13     1796.68     16.07 o 
   1  -2   8       70.97       68.36      2.44 o 
   2  -2   8      210.11      205.19      5.82 o 
   3  -2   8      995.41      955.87     12.78 o 
   4  -2   8      197.17      191.39      5.32 o 
   5  -2   8       48.77       44.21      3.22 o 
   6  -2   8     1248.43     1254.42     19.65 o 
   7  -2   8      350.18      345.62      9.06 o 
   8  -2   8       25.11       18.17      3.70 o 
   9  -2   8      251.36      232.60     10.25 o 
  10  -2   8       35.85       33.49      8.91 o 
  -9  -1   8        3.12        7.83      7.54 o 
  -8  -1   8       76.89       82.68      5.85 o 
  -7  -1   8        2.72       -0.39      2.54 o 
  -6  -1   8       39.57       37.92      3.14 o 
  -5  -1   8      655.61      640.02      9.80 o 
  -4  -1   8      872.37      853.18     10.13 o 
  -3  -1   8      109.09      114.79      3.90 o 
  -2  -1   8      240.54      269.31      4.80 o 
  -1  -1   8      822.95      770.45      8.64 o 
   0  -1   8       81.20       69.99      2.59 o 
   1  -1   8      958.04      937.59     11.72 o 
   2  -1   8     1677.67     1656.74     21.82 o 
   3  -1   8      222.64      217.33      5.42 o 
   4  -1   8      414.72      405.60      7.46 o 
   5  -1   8      769.12      784.61     11.38 o 
   6  -1   8       62.00       62.26      3.47 o 
   7  -1   8      344.07      350.58      7.53 o 
   8  -1   8       40.26       36.49      4.97 o 
   9  -1   8       56.65       56.90      6.09 o 
  10  -1   8      182.22      185.85      9.79 o 
  11  -1   8      186.95      202.29     13.16 o 
  -9   0   8       50.02       55.01      5.51 o 
  -8   0   8       71.83       67.14      5.45 o 
  -7   0   8       49.44       42.09      4.14 o 
  -6   0   8      198.63      190.79      5.53 o 
  -5   0   8     4469.26     4428.04     40.45 o 
  -4   0   8      923.69      822.20     12.24 o 
  -3   0   8     1374.49     1375.86     13.71 o 
  -2   0   8      190.10      181.35      3.92 o 
  -1   0   8        2.59        2.50      1.21 o 
   0   0   8     1464.95     1402.69     14.18 o 
   1   0   8     1087.22      977.19     14.23 o 
   2   0   8      119.97      114.54      5.52 o 
   3   0   8       41.17       37.99      3.08 o 
   4   0   8      551.32      493.60      8.24 o 
   5   0   8      350.41      355.83      7.00 o 
   6   0   8      810.07      773.10     11.34 o 
   7   0   8      618.23      598.10      9.89 o 
   8   0   8        4.19        7.51      2.55 o 
   9   0   8      632.76      644.34     16.70 o 
  10   0   8      251.46      235.36     10.64 o 
  11   0   8      163.50      158.21      9.57 o 
  -9   1   8       56.09       58.31      5.64 o 
  -8   1   8      112.05      101.62      6.81 o 
  -7   1   8        0.43        0.63      3.06 o 
  -6   1   8      338.64      339.49      7.53 o 
  -5   1   8      829.89      796.51     11.16 o 
  -4   1   8     3521.26     3483.70     32.31 o 
  -3   1   8      327.43      312.22      6.45 o 
  -2   1   8       15.37       12.98      1.62 o 
  -1   1   8      962.84      933.37      9.76 o 
   0   1   8        0.71        1.79      1.30 o 
   1   1   8      774.41      772.51     13.97 o 
   2   1   8     6298.09     6381.13     84.22 o 
   3   1   8      326.50      300.51      7.11 o 
   4   1   8       59.33       67.34      3.70 o 
   5   1   8      324.78      289.48      7.25 o 
   6   1   8        1.86        4.51      2.02 o 
   7   1   8      829.90      780.21     11.48 o 
   8   1   8      157.43      179.16      6.54 o 
   9   1   8      229.33      193.59      9.43 o 
  10   1   8        8.71        1.44      4.88 o 
  11   1   8      383.03      366.32     13.65 o 
  -9   2   8      495.16      547.27     24.36 o 
  -8   2   8      791.51      775.70     15.98 o 
  -7   2   8        0.16       -1.60      2.59 o 
  -6   2   8      273.20      260.24      8.27 o 
  -5   2   8       16.89       21.96      2.62 o 
  -4   2   8      463.42      465.30      7.67 o 
  -3   2   8     1082.35      998.01     15.23 o 
  -2   2   8      639.11      660.17      8.69 o 
  -1   2   8        5.18        5.47      1.28 o 
   0   2   8      102.62       78.33      2.81 o 
   1   2   8     2573.91     2644.81     31.56 o 
   2   2   8       76.49       54.19      7.33 o 
   3   2   8     3464.83     3446.78     39.73 o 
   4   2   8        9.20        8.18      2.24 o 
   5   2   8        2.02       -0.21      1.99 o 
   6   2   8      779.51      743.16     10.72 o 
   7   2   8      222.89      223.57      5.67 o 
   8   2   8      127.68      119.06      7.10 o 
   9   2   8        6.51        8.86      4.61 o 
  10   2   8        2.52       -0.51      5.61 o 
  11   2   8       52.69       66.18      7.23 o 
  -9   3   8       42.27       45.41      5.47 o 
  -8   3   8       68.64       70.87      5.67 o 
  -7   3   8      194.53      184.10      5.79 o 
  -6   3   8       21.14       19.12      2.75 o 
  -5   3   8     2152.66     2049.35     23.95 o 
  -4   3   8      874.74      846.09     11.03 o 
  -3   3   8     1190.02     1143.96     13.10 o 
  -2   3   8     2293.68     2229.40     21.41 o 
  -1   3   8      495.17      520.22     12.41 o 
   0   3   8     1563.70     1771.56     18.98 o 
   1   3   8      136.90      180.62      6.42 o 
   2   3   8     2809.04     2693.40     44.95 o 
   3   3   8       12.23       11.73      2.21 o 
   4   3   8      124.86      129.98      6.27 o 
   5   3   8     1068.26     1052.51     15.61 o 
   6   3   8        0.60       -0.32      2.13 o 
   7   3   8      862.29      828.38     11.68 o 
   8   3   8      276.70      285.37     14.07 o 
   9   3   8       69.61       60.09      9.62 o 
  10   3   8      157.50      161.82     13.48 o 
  11   3   8        1.29       -5.74      5.72 o 
  -9   4   8      469.37      506.34     13.13 o 
  -8   4   8     1315.65     1296.95     28.72 o 
  -7   4   8      119.41      116.88      4.88 o 
  -6   4   8        3.77        4.25      2.24 o 
  -5   4   8      482.09      469.67      8.10 o 
  -4   4   8      139.49      155.78      4.52 o 
  -3   4   8     2265.31     2145.77     21.19 o 
  -2   4   8     2295.23     2260.56     27.71 o 
  -1   4   8       11.35       11.62      1.79 o 
   0   4   8      111.72      113.54      5.52 o 
   1   4   8     1073.64     1150.52     27.33 o 
   2   4   8      683.69      628.32     21.79 o 
   3   4   8     3546.19     3583.70     40.96 o 
   4   4   8     1248.61     1199.52     20.46 o 
   5   4   8       72.53       77.22      3.91 o 
   6   4   8      642.20      619.36     15.83 o 
   7   4   8       12.19       10.24      2.65 o 
   8   4   8      218.36      208.54      8.93 o 
   9   4   8      716.43      741.05     32.14 o 
  10   4   8      285.46      268.09     11.23 o 
  11   4   8       96.30       97.45      8.10 o 
  -9   5   8       29.55       35.77      5.86 o 
  -8   5   8      532.68      560.83     11.72 o 
  -7   5   8     1697.75     1671.57     19.64 o 
  -6   5   8       15.58       17.16      2.65 o 
  -5   5   8      105.81      106.45      4.10 o 
  -4   5   8        4.43       -0.40      1.87 o 
  -3   5   8      273.01      267.18      5.99 o 
  -2   5   8      463.38      418.50      8.35 o 
  -1   5   8       33.19       26.93      2.12 o 
   0   5   8      945.55     1024.04     14.86 o 
   1   5   8       22.95       32.59      2.78 o 
   2   5   8      960.84      956.62     24.68 o 
   3   5   8       42.06       51.54      5.82 o 
   4   5   8     4289.31     4435.75     60.82 o 
   5   5   8       21.61       23.52      3.95 o 
   6   5   8        3.08        1.70      2.84 o 
   7   5   8      539.70      528.77     13.39 o 
   8   5   8       55.24       66.77      5.58 o 
   9   5   8      580.25      596.50     19.48 o 
  10   5   8      859.73      878.08     24.04 o 
  11   5   8       71.58       95.77      8.23 o 
  -8   6   8      336.24      341.47      9.11 o 
  -7   6   8       17.07       23.26      3.22 o 
  -6   6   8      880.13      888.83     14.77 o 
  -5   6   8        6.26        5.40      2.32 o 
  -4   6   8        0.77        0.54      1.95 o 
  -3   6   8      842.58      861.35     12.02 o 
  -2   6   8      477.42      444.06      9.17 o 
  -1   6   8      720.33      681.68     18.39 o 
   0   6   8     2414.95     2280.53     23.73 o 
   1   6   8       66.40       67.20      3.29 o 
   2   6   8       99.61       84.68      9.09 o 
   3   6   8     1785.88     1785.06     54.45 o 
   4   6   8      186.23      186.71      6.84 o 
   5   6   8      599.58      626.76     14.34 o 
   6   6   8      492.43      450.43     11.68 o 
   7   6   8      542.36      557.17     13.84 o 
   8   6   8     1558.33     1587.80     28.29 o 
   9   6   8      519.02      488.13     13.95 o 
  10   6   8       27.82       19.75      5.22 o 
  11   6   8       46.40       58.86      6.96 o 
  -8   7   8      106.34      106.95      5.79 o 
  -7   7   8     1900.34     1903.33     24.11 o 
  -6   7   8       14.48       19.02      3.15 o 
  -5   7   8      216.94      210.53      6.04 o 
  -4   7   8      172.70      162.37      5.24 o 
  -3   7   8      191.51      188.24      5.17 o 
  -2   7   8      694.64      674.64     10.56 o 
  -1   7   8     1746.97     1673.54     18.79 o 
   0   7   8       46.28       58.63      7.55 o 
   1   7   8      236.62      221.65     19.64 o 
   2   7   8      926.03      863.63     19.23 o 
   3   7   8        1.83        0.33      2.00 o 
   4   7   8     2936.58     3055.93     35.74 o 
   5   7   8     1523.70     1462.90     24.40 o 
   6   7   8       14.44       13.45      4.44 o 
   7   7   8        1.52       -0.45      3.16 o 
   8   7   8       46.36       42.50      5.02 o 
   9   7   8      174.14      168.25     15.23 o 
  10   7   8      675.93      678.23     17.65 o 
  11   7   8      151.13      186.74     14.63 o 
  -8   8   8        0.32       -7.33      4.89 o 
  -7   8   8       91.39       95.69      7.64 o 
  -6   8   8     1476.89     1457.97     17.46 o 
  -5   8   8       21.09       25.62      3.01 o 
  -4   8   8        5.51        4.34      2.60 o 
  -3   8   8       60.78       63.08      3.39 o 
  -2   8   8       22.37       25.38      2.47 o 
  -1   8   8      641.52      572.37     10.33 o 
   0   8   8     3083.06     3054.96     43.11 o 
   1   8   8     2527.06     2517.54     30.29 o 
   2   8   8      619.71      598.46     12.65 o 
   3   8   8      542.27      576.57     12.73 o 
   4   8   8      244.15      267.60      8.79 o 
   5   8   8      579.48      600.74     10.71 o 
   6   8   8     1932.28     1886.18     30.36 o 
   7   8   8      303.20      320.82     15.60 o 
   8   8   8      281.25      276.61     15.03 o 
   9   8   8      259.85      229.78     14.52 o 
  10   8   8      416.79      413.52     20.01 o 
  11   8   8      192.12      200.46     15.74 o 
  -7   9   8      115.40      116.98      9.19 o 
  -6   9   8        1.03       -6.67      6.57 o 
  -5   9   8      260.62      254.64      9.52 o 
  -4   9   8      528.71      554.06     14.86 o 
  -3   9   8      193.03      197.15      5.49 o 
  -2   9   8      341.08      333.91      7.83 o 
  -1   9   8     1105.17     1065.37     15.94 o 
   0   9   8        0.26        0.73      2.03 o 
   1   9   8     5586.20     5245.33    273.61 o 
   2   9   8     1204.09     1066.01    131.04 o 
   3   9   8       19.25       20.23      3.49 o 
   4   9   8       97.90       92.41      9.70 o 
   5   9   8     1524.05     1532.42     26.38 o 
   6   9   8      351.23      295.06      9.99 o 
   7   9   8      211.61      222.75     13.38 o 
   8   9   8      300.94      275.57     15.16 o 
   9   9   8        8.06        8.81      6.25 o 
  10   9   8      728.26      735.29     27.20 o 
  11   9   8      122.58       97.34     11.60 o 
  -7  10   8        0.10       -0.48      4.46 o 
  -6  10   8      270.22      260.55      9.83 o 
  -5  10   8      208.26      237.96      9.07 o 
  -4  10   8       19.11       12.87      3.82 o 
  -3  10   8      258.71      269.62     15.43 o 
  -2  10   8       58.25       62.47      8.44 o 
  -1  10   8       94.58      101.04      9.48 o 
   0  10   8     4860.22     5098.57     77.25 o 
   1  10   8     1669.25     1787.73     29.23 o 
   2  10   8     1456.64     1552.36     32.11 o 
   3  10   8       83.27       57.93      6.15 o 
   4  10   8      147.20      159.71     10.25 o 
   5  10   8      543.65      532.17     19.20 o 
   6  10   8     1414.27     1374.21     35.71 o 
   7  10   8        6.49        0.03      5.75 o 
   8  10   8       17.16       26.53      6.96 o 
   9  10   8       10.24       14.89      6.83 o 
  10  10   8       37.40       62.91      9.99 o 
  -6  11   8       14.51       12.84      5.96 o 
  -5  11   8      333.50      351.77     35.15 o 
  -4  11   8      702.46      714.43     19.24 o 
  -3  11   8      103.09      110.08      9.09 o 
  -2  11   8       42.66       41.39      8.24 o 
  -1  11   8      261.44      265.78     14.66 o 
   0  11   8     1022.21     1022.59     30.76 o 
   1  11   8     2346.52     2422.96     56.72 o 
   2  11   8      710.29      780.27     25.25 o 
   3  11   8      127.76      128.50      6.86 o 
   4  11   8        2.58        4.60      3.48 o 
   5  11   8      506.08      517.68     13.65 o 
   6  11   8       12.16        5.82      3.79 o 
   7  11   8       32.16       43.46      7.43 o 
   8  11   8       76.03       82.61      9.72 o 
   9  11   8      181.90      152.54     12.71 o 
  10  11   8      120.95      107.66     11.63 o 
  -5  12   8      126.40      136.89      9.88 o 
  -4  12   8       95.31      105.70      8.70 o 
  -3  12   8      571.86      562.50     16.93 o 
  -2  12   8       77.86       71.07      6.92 o 
  -1  12   8        1.01       -4.32      4.07 o 
   0  12   8     1053.50     1057.75     45.96 o 
   1  12   8      792.73      799.27     26.93 o 
   2  12   8      781.89      816.65     27.07 o 
   3  12   8      333.12      369.41     16.54 o 
   4  12   8       13.32       15.60      5.75 o 
   5  12   8       89.43       69.93      8.17 o 
   6  12   8      213.13      213.98     10.73 o 
   7  12   8        1.25       -0.37      4.76 o 
   8  12   8      395.05      401.89     18.59 o 
   9  12   8      482.62      491.52     21.55 o 
  -5  13   8      139.60      168.71     17.57 o 
  -4  13   8      457.07      491.49     19.67 o 
  -3  13   8       29.35       27.91      6.25 o 
  -2  13   8      483.43      437.74     15.00 o 
  -1  13   8      320.61      331.66     12.73 o 
   0  13   8      143.89      136.06      8.53 o 
   1  13   8       42.65       29.90     10.71 o 
   2  13   8       11.42       11.13      4.49 o 
   3  13   8        8.35        5.17      4.04 o 
   4  13   8       66.94       80.54     12.46 o 
   5  13   8        8.87       10.76      6.19 o 
   6  13   8      145.57      110.18     10.96 o 
   7  13   8      501.01      535.74     22.66 o 
  -4  14   8       23.25       23.94      7.11 o 
  -3  14   8      386.96      407.14     15.65 o 
  -2  14   8        4.09        5.09      6.62 o 
  -1  14   8      140.49      128.24     10.83 o 
   0  14   8       31.73       47.01      6.43 o 
   1  14   8        8.18       10.81      4.91 o 
   2  14   8       48.68       54.29      6.25 o 
   3  14   8      435.22      431.95     26.48 o 
   4  14   8       64.01       50.00      5.96 o 
   5  14   8      401.56      402.69     20.01 o 
   6  14   8       15.16       16.41      7.57 o 
   7  14   8        0.23        7.20      7.36 o 
  -2  15   8      113.58      110.83      9.08 o 
  -1  15   8       49.06       46.31     10.86 o 
   0  15   8      147.57      129.09     20.34 o 
   1  15   8       58.86       62.81      7.46 o 
   2  15   8      149.75      146.74      9.38 o 
   3  15   8      228.59      219.41     20.96 o 
   4  15   8      486.36      550.33     24.11 o 
   5  15   8       94.69       97.67     11.40 o 
   6  15   8       20.81       34.29      9.18 o 
   7  15   8      115.35      146.43     14.36 o 
   0  16   8      134.84      119.50      9.73 o 
   1  16   8       65.26       74.97      8.18 o 
   2  16   8       17.24       30.55      6.20 o 
   3  16   8       54.21       59.53      7.07 o 
   4  16   8       25.57       16.37      8.04 o 
   5  16   8      106.57      120.60     13.35 o 
   0 -10   9        0.07        1.34      7.06 o 
   1 -10   9      130.41      147.77     13.28 o 
  -2  -9   9      131.65      129.85     11.87 o 
  -1  -9   9      244.16      251.63     16.00 o 
   0  -9   9       48.35       38.60      9.01 o 
   1  -9   9       76.33       73.20     10.19 o 
   2  -9   9      342.24      347.79     18.90 o 
   3  -9   9       21.75       25.79      8.84 o 
   4  -9   9       76.36       79.89     11.16 o 
  -4  -8   9       45.54       52.96     10.39 o 
  -3  -8   9      626.80      571.51     25.15 o 
  -2  -8   9      867.60      849.77     28.21 o 
  -1  -8   9        0.04        3.80      5.88 o 
   0  -8   9      219.81      253.45     15.80 o 
   1  -8   9        0.95       -2.45      6.19 o 
   2  -8   9        3.83        6.49      6.79 o 
   3  -8   9      170.47      232.53     15.87 o 
   4  -8   9      174.77      190.00     14.39 o 
   5  -8   9        2.58        6.66      7.57 o 
   6  -8   9       20.99       18.96      8.88 o 
  -5  -7   9      241.42      255.09     17.79 o 
  -4  -7   9        9.94        3.63      6.83 o 
  -3  -7   9       49.24       39.84      8.84 o 
  -2  -7   9      985.94      998.62     30.29 o 
  -1  -7   9      646.37      654.83     23.54 o 
   0  -7   9       21.55       23.70      6.69 o 
   1  -7   9      101.92      119.56     11.13 o 
   2  -7   9        0.27        0.81      5.72 o 
   3  -7   9        5.96        6.62      6.29 o 
   4  -7   9      128.92      125.70      8.14 o 
   5  -7   9      179.50      193.42      9.89 o 
   6  -7   9       46.63       54.85     11.62 o 
   7  -7   9       34.57       38.12      8.64 o 
  -6  -6   9      548.48      569.01     19.75 o 
  -5  -6   9      227.60      252.04      9.01 o 
  -4  -6   9        1.90       -1.85      2.72 o 
  -3  -6   9       84.83       90.33      5.33 o 
  -2  -6   9       17.55       22.93      3.09 o 
  -1  -6   9      139.93      137.63      6.16 o 
   0  -6   9      361.51      348.05     11.17 o 
   1  -6   9      456.77      445.60     13.09 o 
   2  -6   9       46.10       42.03      7.60 o 
   3  -6   9        1.44        5.95      5.48 o 
   4  -6   9       22.63       11.46      4.35 o 
   5  -6   9       54.33       65.02      8.27 o 
   6  -6   9      418.94      456.93     14.86 o 
   7  -6   9       24.64       47.03      6.39 o 
   8  -6   9       26.30       27.01      6.03 o 
  -7  -5   9       44.90       52.57      5.31 o 
  -6  -5   9        1.51       -1.00      2.73 o 
  -5  -5   9        8.55        8.87      2.76 o 
  -4  -5   9      131.44      135.20      5.58 o 
  -3  -5   9      422.43      425.44      6.59 o 
  -2  -5   9      232.79      248.86      4.91 o 
  -1  -5   9      275.96      265.37      6.35 o 
   0  -5   9       39.72       37.76      3.07 o 
   1  -5   9      840.78      824.60     17.96 o 
   2  -5   9      448.56      425.83     12.53 o 
   3  -5   9      292.75      293.74      8.56 o 
   4  -5   9      105.23      113.23      7.11 o 
   5  -5   9      152.81      143.77      8.20 o 
   6  -5   9       78.96       52.83      6.14 o 
   7  -5   9      831.00      895.78     31.96 o 
   8  -5   9        2.82       -5.90      4.61 o 
  -7  -4   9       45.71       49.23      4.90 o 
  -6  -4   9      220.02      215.84      7.07 o 
  -5  -4   9      100.27      109.86      4.60 o 
  -4  -4   9       39.84       53.89      3.62 o 
  -3  -4   9     1306.35     1291.11     12.02 o 
  -2  -4   9        0.23        1.97      1.68 o 
  -1  -4   9       52.84       57.17      2.75 o 
   0  -4   9     1182.54     1186.92     15.28 o 
   1  -4   9      399.94      368.84      8.72 o 
   2  -4   9     1312.56     1287.83     18.97 o 
   3  -4   9       56.29       55.70      3.65 o 
   4  -4   9      498.63      525.45     11.55 o 
   5  -4   9      181.60      184.50      8.15 o 
   6  -4   9     1380.99     1439.89     27.91 o 
   7  -4   9       37.14       34.47      7.36 o 
   8  -4   9      150.66      172.01     11.53 o 
   9  -4   9        2.22       -2.34      4.59 o 
  -8  -3   9       12.84        7.51      3.37 o 
  -7  -3   9       57.98       72.86      4.97 o 
  -6  -3   9      129.93      127.06      7.71 o 
  -5  -3   9      301.20      297.65      6.87 o 
  -4  -3   9     1607.01     1647.70     18.57 o 
  -3  -3   9       19.09       18.87      2.09 o 
  -2  -3   9     1200.42     1213.60     11.14 o 
  -1  -3   9       92.10       88.18      2.85 o 
   0  -3   9       49.90       54.50      2.79 o 
   1  -3   9      341.68      339.16     12.87 o 
   2  -3   9      727.67      724.63     12.71 o 
   3  -3   9        1.03       -2.18      2.14 o 
   4  -3   9      107.40      116.59      4.73 o 
   5  -3   9       21.79       25.90      3.61 o 
   6  -3   9      113.54      126.20      5.10 o 
   7  -3   9      602.47      609.00     16.17 o 
   8  -3   9      239.18      239.75     10.46 o 
   9  -3   9       11.81        0.45      4.63 o 
  10  -3   9        0.80       -9.08      6.05 o 
  -8  -2   9      269.20      314.03     10.24 o 
  -7  -2   9        2.61        2.03      2.91 o 
  -6  -2   9       60.26       60.06      3.86 o 
  -5  -2   9      281.17      286.00      6.69 o 
  -4  -2   9       66.50       65.29      3.14 o 
  -3  -2   9     4535.82     4394.71     39.53 o 
  -2  -2   9     1072.35     1061.37     11.62 o 
  -1  -2   9      199.17      189.23      4.28 o 
   0  -2   9      191.95      201.11      4.67 o 
   1  -2   9      673.92      622.75      8.48 o 
   2  -2   9      919.17      905.39     14.48 o 
   3  -2   9     3480.60     3511.46     43.34 o 
   4  -2   9      408.27      383.02      7.87 o 
   5  -2   9      185.62      190.70      5.73 o 
   6  -2   9      423.90      431.91      8.67 o 
   7  -2   9      359.82      318.82      7.71 o 
   8  -2   9      248.37      218.19     12.40 o 
   9  -2   9      351.19      382.17     22.24 o 
  10  -2   9       11.07       28.61      8.74 o 
  -8  -1   9       88.98       83.34      5.17 o 
  -7  -1   9      507.25      509.34     14.89 o 
  -6  -1   9       28.96       24.22      3.03 o 
  -5  -1   9      115.70       94.41      4.13 o 
  -4  -1   9      181.45      186.97      5.26 o 
  -3  -1   9       49.82       48.42      2.93 o 
  -2  -1   9     1070.56     1046.52     13.23 o 
  -1  -1   9      296.05      311.75      5.25 o 
   0  -1   9       26.55       38.45      3.01 o 
   1  -1   9       34.18       52.06      3.44 o 
   2  -1   9     3043.45     3142.39     65.65 o 
   3  -1   9      158.65      158.63      5.02 o 
   4  -1   9      201.57      205.56      5.57 o 
   5  -1   9        1.01       -0.66      1.96 o 
   6  -1   9       19.69       17.40      2.71 o 
   7  -1   9      430.90      419.04      8.61 o 
   8  -1   9      486.76      500.78     11.39 o 
   9  -1   9       50.57       38.88      5.74 o 
  10  -1   9      189.79      211.43     14.59 o 
  -8   0   9      195.67      199.97      7.85 o 
  -7   0   9      129.18      127.32      5.75 o 
  -6   0   9       88.34       89.45      4.81 o 
  -5   0   9      255.54      245.51      8.46 o 
  -4   0   9      388.95      372.45      8.63 o 
  -3   0   9      186.60      173.87      6.25 o 
  -2   0   9      824.76      766.39      9.11 o 
  -1   0   9      302.30      290.32      4.97 o 
   0   0   9      121.07      112.35      3.93 o 
   1   0   9        2.77        6.04      2.11 o 
   2   0   9     2241.70     2150.09     48.87 o 
   3   0   9     8910.25     8570.76     92.14 o 
   4   0   9      128.36      123.33      4.49 o 
   5   0   9        6.40       11.44      2.32 o 
   6   0   9        8.66        6.21      2.40 o 
   7   0   9       85.76       90.58      4.24 o 
   8   0   9      935.65      950.66     15.28 o 
   9   0   9      361.86      383.80     12.88 o 
  10   0   9        1.58       11.82      4.94 o 
  11   0   9      125.29      141.13      9.42 o 
  -8   1   9      123.22      139.91      7.08 o 
  -7   1   9      532.31      532.40     11.02 o 
  -6   1   9      163.96      151.13      5.19 o 
  -5   1   9     1111.60     1084.82     13.93 o 
  -4   1   9      473.77      444.30      7.77 o 
  -3   1   9       63.79       59.15      3.44 o 
  -2   1   9     1316.95     1212.08     18.12 o 
  -1   1   9       95.57       78.21      2.73 o 
   0   1   9        5.73       10.50      2.32 o 
   1   1   9      115.24      102.49      4.40 o 
   2   1   9     2564.07     2577.57     38.35 o 
   3   1   9      558.57      532.17     15.44 o 
   4   1   9     1615.23     1542.50     27.70 o 
   5   1   9       10.44        4.75      2.55 o 
   6   1   9        0.26       -0.23      2.01 o 
   7   1   9      415.38      408.65      8.13 o 
   8   1   9      274.10      289.01      7.05 o 
   9   1   9      171.23      153.46      8.75 o 
  10   1   9     1144.75     1123.01     24.52 o 
  11   1   9      160.92      166.37     12.29 o 
  -8   2   9       41.14       46.73      4.61 o 
  -7   2   9       40.67       49.44      4.26 o 
  -6   2   9      244.56      247.95      6.33 o 
  -5   2   9      914.30      841.36     11.77 o 
  -4   2   9      833.51      792.47     10.90 o 
  -3   2   9       69.79       63.93      3.52 o 
  -2   2   9      260.87      244.44      5.13 o 
  -1   2   9     1739.32     1755.76     16.16 o 
   0   2   9     1407.16     1324.75     15.95 o 
   1   2   9     1213.44     1228.18     17.89 o 
   2   2   9      524.39      565.03     13.77 o 
   3   2   9     3027.50     3006.49     35.87 o 
   4   2   9       16.38       11.88      2.54 o 
   5   2   9      639.47      609.62     11.40 o 
   6   2   9        3.08        0.57      2.39 o 
   7   2   9        7.02        5.90      2.29 o 
   8   2   9       46.77       49.57      5.75 o 
   9   2   9      657.33      623.98     16.59 o 
  10   2   9       13.64       23.49      5.53 o 
  11   2   9      154.70      158.38      9.74 o 
  -8   3   9       25.21       27.37      3.91 o 
  -7   3   9      890.70      857.72     15.53 o 
  -6   3   9       32.96       33.23      3.18 o 
  -5   3   9      388.03      363.43      7.34 o 
  -4   3   9      111.87      103.83      4.47 o 
  -3   3   9       84.81       78.86      5.10 o 
  -2   3   9     1958.80     1871.99     18.96 o 
  -1   3   9     1832.39     1824.71     20.23 o 
   0   3   9       52.30       47.31      2.78 o 
   1   3   9     1312.54     1282.78     21.90 o 
   2   3   9       48.84       48.07      4.03 o 
   3   3   9      262.06      272.88      7.25 o 
   4   3   9     2579.16     2413.30     29.90 o 
   5   3   9     2115.22     2077.98     26.94 o 
   6   3   9        2.72       -1.09      2.25 o 
   7   3   9      256.46      234.62      6.43 o 
   8   3   9      118.66       96.70      6.84 o 
   9   3   9        0.98        1.51      6.57 o 
  10   3   9      612.37      631.45     22.96 o 
  11   3   9      111.80      109.82     10.71 o 
  -8   4   9       19.36       24.92      4.40 o 
  -7   4   9      334.82      326.97     13.37 o 
  -6   4   9     1354.68     1336.66     16.59 o 
  -5   4   9      167.80      169.58      5.11 o 
  -4   4   9      451.84      418.41      8.21 o 
  -3   4   9      326.67      333.12      6.32 o 
  -2   4   9        0.18        0.39      1.80 o 
  -1   4   9     2015.92     1952.88     21.38 o 
   0   4   9     2103.80     2014.92     21.61 o 
   1   4   9      394.47      381.95     13.85 o 
   2   4   9        8.83        7.64      2.89 o 
   3   4   9      160.11      198.83     15.85 o 
   4   4   9       18.18       24.21      2.85 o 
   5   4   9     1597.16     1612.16     30.59 o 
   6   4   9     1423.61     1429.38     20.23 o 
   7   4   9       43.03       33.60      3.88 o 
   8   4   9       24.22       22.90      4.47 o 
   9   4   9      113.52      103.54      7.95 o 
  10   4   9       74.63       64.35      6.74 o 
  11   4   9      699.31      724.46     29.10 o 
  -8   5   9        0.07        1.69      3.11 o 
  -7   5   9      169.94      172.99      6.49 o 
  -6   5   9       50.57       51.46      3.59 o 
  -5   5   9      741.29      736.42     10.85 o 
  -4   5   9      398.39      389.55      8.04 o 
  -3   5   9        5.53        2.86      2.03 o 
  -2   5   9        4.90        4.03      1.82 o 
  -1   5   9     2047.38     2113.15     22.88 o 
   0   5   9      293.60      333.89      7.79 o 
   1   5   9     2356.30     2272.53     47.95 o 
   2   5   9      718.07      667.87     19.84 o 
   3   5   9        0.02        9.88      4.51 o 
   4   5   9      742.35      766.19     16.11 o 
   5   5   9      829.79      874.81     14.11 o 
   6   5   9        3.67        7.71      2.58 o 
   7   5   9       97.58       89.50      4.70 o 
   8   5   9        3.40        4.61      3.86 o 
   9   5   9      206.86      183.32      9.11 o 
  10   5   9      585.02      620.90     21.35 o 
  11   5   9       80.44       86.19      8.07 o 
  -8   6   9      282.06      310.26      9.28 o 
  -7   6   9       24.28       25.23      3.84 o 
  -6   6   9      264.51      255.50      7.45 o 
  -5   6   9        3.87        4.04      2.53 o 
  -4   6   9      225.37      228.72      6.24 o 
  -3   6   9      999.05      984.87     16.68 o 
  -2   6   9      368.67      362.62      8.08 o 
  -1   6   9       22.42       30.30      2.50 o 
   0   6   9      665.00      669.77      9.62 o 
   1   6   9      226.69      221.09      7.01 o 
   2   6   9      483.77      417.66     15.20 o 
   3   6   9        2.76        7.57      4.27 o 
   4   6   9       55.92       45.12      5.25 o 
   5   6   9      422.17      412.34     26.28 o 
   6   6   9     1454.73     1438.24     28.60 o 
   7   6   9        8.53        6.29      3.62 o 
   8   6   9        4.19        7.83      4.44 o 
   9   6   9      507.97      484.21     14.24 o 
  10   6   9      211.36      198.66      9.92 o 
  11   6   9      810.96      853.02     21.33 o 
  -8   7   9      300.31      319.83      9.13 o 
  -7   7   9      222.34      226.83      8.25 o 
  -6   7   9       42.12       40.87      5.17 o 
  -5   7   9        3.82       -0.75      2.44 o 
  -4   7   9      486.65      501.89      9.33 o 
  -3   7   9        0.73        5.20      2.21 o 
  -2   7   9      432.85      414.18      7.68 o 
  -1   7   9       33.45       35.25      2.68 o 
   0   7   9       19.89       20.30      2.55 o 
   1   7   9     4112.93     4033.92     45.80 o 
   2   7   9     2706.92     2529.21     53.02 o 
   3   7   9      753.51      694.27     21.01 o 
   4   7   9      548.22      482.68     17.35 o 
   5   7   9       43.94       37.65      4.27 o 
   6   7   9      300.25      275.89     10.64 o 
   7   7   9      277.29      287.77      9.93 o 
   8   7   9       62.85       58.18     10.88 o 
   9   7   9      233.61      240.30     10.32 o 
  10   7   9       21.59       18.71      7.09 o 
  11   7   9       65.61       64.99     10.59 o 
  -7   8   9       91.72       91.94      8.29 o 
  -6   8   9        3.73       11.58      3.28 o 
  -5   8   9      228.42      227.99      8.07 o 
  -4   8   9        1.81        2.77      2.25 o 
  -3   8   9     1186.88     1154.37     15.34 o 
  -2   8   9        3.95        4.11      2.17 o 
  -1   8   9      259.43      260.83      8.85 o 
   0   8   9       23.12       17.90      5.29 o 
   1   8   9      195.37      193.74      5.82 o 
   2   8   9     2706.08     2763.76     33.08 o 
   3   8   9      631.89      563.54     18.49 o 
   4   8   9       25.08       25.42      6.05 o 
   5   8   9       46.20       43.67      4.52 o 
   6   8   9      296.36      319.85     10.14 o 
   7   8   9       30.93       26.62      4.41 o 
   8   8   9      849.29      805.49     27.03 o 
   9   8   9      587.57      593.90     23.70 o 
  10   8   9       27.59       31.30      8.81 o 
  11   8   9       28.69       15.70      7.70 o 
  -7   9   9       27.43       31.67      5.25 o 
  -6   9   9        0.13       -3.66      3.91 o 
  -5   9   9        0.36        0.34      4.10 o 
  -4   9   9       35.80       36.82      3.36 o 
  -3   9   9        6.11        6.63      2.31 o 
  -2   9   9      169.84      170.40      5.18 o 
  -1   9   9       98.20       97.36      4.51 o 
   0   9   9     1076.15     1068.00     19.15 o 
   1   9   9     1486.40     1493.97     20.42 o 
   2   9   9      634.41      667.62     11.51 o 
   3   9   9      396.28      422.81     10.99 o 
   4   9   9      764.44      742.01     22.66 o 
   5   9   9      108.10      123.49     10.02 o 
   6   9   9       99.52      107.32      9.68 o 
   7   9   9      992.29      922.87     28.68 o 
   8   9   9      293.84      261.31     15.74 o 
   9   9   9      448.34      434.87     20.17 o 
  10   9   9       14.82        7.60      7.09 o 
  11   9   9       23.36       23.03      8.51 o 
  -6  10   9      128.74      125.16      9.95 o 
  -5  10   9       80.73       75.95      6.00 o 
  -4  10   9       25.61       26.92      5.01 o 
  -3  10   9       53.39       64.11      5.83 o 
  -2  10   9       32.82       32.22      4.27 o 
  -1  10   9      593.78      619.83     14.42 o 
   0  10   9     1279.81     1243.54     22.70 o 
   1  10   9     1775.22     1701.12     38.67 o 
   2  10   9      187.24      201.76      8.05 o 
   3  10   9     1510.56     1576.84     26.79 o 
   4  10   9       29.76       43.27      6.66 o 
   5  10   9     2857.11     2774.21     60.08 o 
   6  10   9       39.26       24.75      7.09 o 
   7  10   9      191.96      201.33     13.18 o 
   8  10   9     1431.28     1355.05     37.89 o 
   9  10   9      265.97      246.75     15.67 o 
  10  10   9       33.50       31.97      8.44 o 
  -6  11   9       61.73       64.53     10.66 o 
  -5  11   9       56.89       64.47      7.42 o 
  -4  11   9      106.16      100.56      8.20 o 
  -3  11   9      156.23      157.22     13.21 o 
  -2  11   9     1210.17     1315.91     38.06 o 
  -1  11   9       19.25       10.19      5.95 o 
   0  11   9        3.51        4.67      5.28 o 
   1  11   9     1153.60     1158.05     32.85 o 
   2  11   9       15.06       13.51      3.88 o 
   4  11   9     2245.06     2178.69    137.11 o 
   5  11   9       48.40       44.72      7.46 o 
   6  11   9      372.34      339.42     16.07 o 
   7  11   9      402.13      382.52     17.75 o 
   8  11   9        1.89        6.25      6.22 o 
   9  11   9      761.89      719.32     26.73 o 
  10  11   9      174.84      209.67     14.96 o 
  -5  12   9        0.75        8.63      5.91 o 
  -4  12   9       14.42       20.55      6.03 o 
  -3  12   9      294.64      288.35     12.48 o 
  -2  12   9        1.83        1.65      4.70 o 
  -1  12   9     1448.35     1470.04     41.76 o 
   0  12   9      492.60      545.42     21.99 o 
   1  12   9       34.84       33.08      7.03 o 
   2  12   9       20.22       25.72      6.39 o 
   3  12   9      512.02      563.14     20.95 o 
   4  12   9       71.59       62.13      8.00 o 
   5  12   9      774.37      776.34     24.71 o 
   6  12   9       12.31        7.87      5.85 o 
   7  12   9        0.12       -3.09      5.45 o 
   8  12   9       96.07       61.09      9.04 o 
   9  12   9      169.51      200.49     14.05 o 
  -4  13   9       42.39       44.96      8.34 o 
  -3  13   9       64.34       77.03      9.65 o 
  -2  13   9      406.21      428.87     21.11 o 
  -1  13   9       11.41        9.66      5.01 o 
   0  13   9      302.97      313.09     13.10 o 
   1  13   9       42.39       51.34      8.57 o 
   2  13   9        5.98        5.95      5.78 o 
   3  13   9      211.72      227.89     14.29 o 
   4  13   9      519.48      549.79     21.82 o 
   5  13   9       67.88       71.99      9.08 o 
   9  13   9       70.33       64.86      9.31 o 
  -3  14   9      141.11      161.91     18.41 o 
  -2  14   9       59.84       62.49     15.62 o 
  -1  14   9      565.64      584.37     17.93 o 
   0  14   9      227.31      214.41     19.20 o 
   1  14   9       51.22       53.54      6.52 o 
   2  14   9        2.24       -4.24      4.07 o 
   3  14   9        0.35       -2.71      4.20 o 
   4  14   9       14.67        9.96      4.59 o 
   5  14   9      517.49      566.13     23.47 o 
  -2  15   9       33.12       24.31      6.45 o 
  -1  15   9       17.39       16.65      6.00 o 
   0  15   9      456.69      423.44     15.53 o 
   1  15   9        7.23        9.87      5.30 o 
   2  15   9        8.30        0.18      4.66 o 
   3  15   9       15.70       20.07      5.33 o 
   4  15   9       87.12       80.57      7.31 o 
   5  15   9       12.53       15.97      7.73 o 
   0  16   9      100.21      100.21      9.41 o 
   1  16   9        7.95        7.87      8.29 o 
   2  16   9      147.11      154.36      9.83 o 
   3  16   9      169.39      163.23     10.01 o 
   4  16   9       30.56       21.28      8.47 o 
   0  -9  10        3.30       -2.39      6.12 o 
   1  -9  10      224.09      207.52     15.50 o 
  -2  -8  10      421.50      425.42     19.60 o 
  -1  -8  10        5.39        9.35      6.72 o 
   0  -8  10      333.88      336.59     18.39 o 
   1  -8  10      128.43      158.76     13.05 o 
   2  -8  10      353.24      324.66     18.32 o 
   3  -8  10      253.18      275.27     17.25 o 
   4  -8  10      118.66      115.49     12.61 o 
  -2  -7  10      225.50      248.00     15.37 o 
  -1  -7  10        2.18        2.32      6.12 o 
   0  -7  10       13.80        6.39      6.05 o 
   1  -7  10      517.11      474.07     20.74 o 
   2  -7  10      102.19      102.72     10.86 o 
   3  -7  10       56.96       44.82      9.01 o 
   4  -7  10       18.74       20.61      8.07 o 
   5  -7  10        0.04       -0.58      4.35 o 
   6  -7  10        6.95        4.75      5.02 o 
  -5  -6  10        3.35        6.29      3.85 o 
  -2  -6  10      484.54      498.65     30.28 o 
  -1  -6  10       76.41       81.90      5.31 o 
   0  -6  10       11.79        7.43      3.32 o 
   1  -6  10       13.04       10.54      4.33 o 
   2  -6  10      183.35      156.66      8.77 o 
   3  -6  10      324.84      340.02     17.62 o 
   4  -6  10      433.58      440.45     14.40 o 
   5  -6  10      195.86      193.22     10.17 o 
   6  -6  10       95.12       92.13      7.94 o 
   7  -6  10       61.14       73.47     13.58 o 
  -6  -5  10      139.39      143.90      7.44 o 
  -5  -5  10      145.21      145.81      5.52 o 
  -4  -5  10      404.57      430.10      8.69 o 
  -3  -5  10       14.38       16.91      2.49 o 
  -2  -5  10     1032.63     1018.83     14.57 o 
  -1  -5  10      270.15      268.44      6.18 o 
   0  -5  10       90.02       83.52     12.12 o 
   1  -5  10       56.45       60.11      5.65 o 
   2  -5  10       41.32       37.98      5.15 o 
   3  -5  10      165.04      166.45      8.63 o 
   4  -5  10      241.86      281.39      9.09 o 
   5  -5  10      100.52      109.58      7.74 o 
   6  -5  10       10.46       10.88      4.69 o 
   7  -5  10       96.87       99.78      8.25 o 
   8  -5  10      206.41      217.57     11.28 o 
  -6  -4  10      558.09      619.96     12.33 o 
  -5  -4  10      529.85      545.30     11.02 o 
  -4  -4  10      232.13      213.83      5.56 o 
  -3  -4  10       42.96       40.32      3.26 o 
  -2  -4  10        4.23        7.11      2.98 o 
  -1  -4  10      353.68      355.33      7.61 o 
   0  -4  10      165.83      167.67      6.18 o 
   1  -4  10       58.17       53.91      4.23 o 
   2  -4  10        7.82        7.44      3.04 o 
   3  -4  10      697.44      713.62     16.91 o 
   4  -4  10        1.77        2.74      3.77 o 
   5  -4  10      168.06      151.56      6.85 o 
   6  -4  10       46.77       51.55      8.15 o 
   7  -4  10        2.38        2.08      4.58 o 
   8  -4  10      191.64      208.48     10.56 o 
  -7  -3  10      174.65      199.82      7.42 o 
  -6  -3  10      225.61      231.46      7.55 o 
  -5  -3  10      193.12      177.92      5.88 o 
  -4  -3  10       61.61       59.17      3.65 o 
  -3  -3  10       84.51       76.64      3.34 o 
  -2  -3  10       81.86       91.21      3.92 o 
  -1  -3  10     1234.85     1258.98     13.38 o 
   0  -3  10      132.16      154.54      5.22 o 
   1  -3  10      241.33      250.77     13.06 o 
   2  -3  10      714.97      682.54     12.81 o 
   3  -3  10       98.18      101.14      6.07 o 
   4  -3  10      840.00      803.01     12.60 o 
   5  -3  10        7.36        3.07      2.72 o 
   6  -3  10       55.12       55.43      8.52 o 
   7  -3  10        0.88       -0.77      5.61 o 
   8  -3  10      121.40       98.72     10.37 o 
   9  -3  10       15.14       25.44      7.28 o 
  -7  -2  10      146.96      152.01      7.78 o 
  -6  -2  10      857.98      891.67     14.87 o 
  -5  -2  10      219.38      206.39      7.22 o 
  -4  -2  10        1.03        3.50      2.30 o 
  -3  -2  10      468.91      449.82      8.08 o 
  -2  -2  10      690.52      680.49     11.50 o 
  -1  -2  10      594.68      608.17      9.11 o 
   0  -2  10      892.30      852.41     13.22 o 
   1  -2  10       95.21       78.38      4.33 o 
   2  -2  10      407.06      401.11      9.31 o 
   3  -2  10     1084.41     1073.59     16.90 o 
   4  -2  10       17.60       10.46      2.70 o 
   5  -2  10      583.86      570.43     10.26 o 
   6  -2  10      489.54      506.56      9.83 o 
   7  -2  10      234.64      240.82      8.14 o 
   8  -2  10      210.36      196.74      9.60 o 
   9  -2  10      190.43      183.75     10.05 o 
  10  -2  10       13.14        6.29      8.04 o 
  -7  -1  10      283.00      289.48      9.04 o 
  -6  -1  10       21.62       24.33      3.56 o 
  -5  -1  10     1770.89     1780.81     20.36 o 
  -4  -1  10      944.11      910.41     16.28 o 
  -3  -1  10      155.31      137.56      4.17 o 
  -2  -1  10      240.60      237.63      5.65 o 
  -1  -1  10      418.78      422.42      7.27 o 
   0  -1  10       93.01       92.43      3.82 o 
   1  -1  10      641.47      596.73     11.37 o 
   2  -1  10      586.92      589.16     13.93 o 
   3  -1  10      171.98      170.09      5.44 o 
   4  -1  10      570.34      559.75      9.88 o 
   5  -1  10      337.82      323.54      7.45 o 
   6  -1  10       21.59       25.38      3.03 o 
   7  -1  10      143.44      141.26      5.53 o 
   8  -1  10      238.55      215.42      8.09 o 
   9  -1  10       50.20       51.68      9.46 o 
  10  -1  10      232.01      282.51     29.37 o 
  -8   0  10        2.25       -0.09      3.18 o 
  -7   0  10       15.22       14.77      3.43 o 
  -6   0  10      242.42      254.06      7.59 o 
  -5   0  10        5.32        9.95      2.52 o 
  -4   0  10      150.75      154.53      4.98 o 
  -3   0  10       49.59       48.64      2.75 o 
  -2   0  10       58.70       58.00      6.38 o 
  -1   0  10      185.40      173.25      7.20 o 
   0   0  10      374.52      362.26      9.53 o 
   1   0  10       83.91      103.52      8.39 o 
   2   0  10     1085.66     1074.32     20.30 o 
   3   0  10     1757.23     1757.96     29.19 o 
   4   0  10      253.49      261.16      6.49 o 
   5   0  10      393.30      386.01      8.38 o 
   6   0  10      432.52      424.20      8.58 o 
   7   0  10       70.44       67.14      3.99 o 
   8   0  10        1.72        5.90      2.99 o 
   9   0  10       40.24       36.92      5.91 o 
  10   0  10      100.94      120.59      8.57 o 
  -8   1  10      246.50      244.75     11.62 o 
  -7   1  10      101.36      109.45      5.67 o 
  -6   1  10       57.32       57.11      4.21 o 
  -5   1  10      808.13      805.29     11.83 o 
  -4   1  10      307.74      282.95      6.39 o 
  -3   1  10       21.36       14.49      2.32 o 
  -2   1  10       84.62       94.61      3.70 o 
  -1   1  10       29.92       36.83      2.57 o 
   0   1  10        1.45        1.97      1.92 o 
   1   1  10      871.71      767.21     16.36 o 
   2   1  10     1362.26     1377.95     24.11 o 
   3   1  10      264.39      278.82     14.44 o 
   4   1  10       57.38       55.59      5.49 o 
   5   1  10       21.63       18.42      3.23 o 
   6   1  10      378.06      385.91      8.01 o 
   7   1  10      307.15      305.73      7.32 o 
   8   1  10        0.85        2.55      2.55 o 
   9   1  10       37.24       38.54      6.51 o 
  10   1  10       85.27       74.55      7.24 o 
  11   1  10        0.30       -7.69      7.99 o 
  -8   2  10       59.54       55.53      4.75 o 
  -7   2  10       18.03       12.78      3.46 o 
  -6   2  10       65.65       70.35      4.03 o 
  -5   2  10       81.43       87.54      4.13 o 
  -4   2  10     1673.78     1638.26     18.39 o 
  -3   2  10      423.05      408.20      7.42 o 
  -2   2  10       26.64       19.28      2.52 o 
  -1   2  10       80.49       81.73      3.71 o 
   0   2  10      346.92      370.53      7.45 o 
   1   2  10      329.33      316.26      7.75 o 
   2   2  10     1270.06     1194.05     21.57 o 
   3   2  10     2211.70     2114.15     33.41 o 
   4   2  10      490.95      488.22     12.56 o 
   5   2  10      284.26      276.33      7.78 o 
   6   2  10      171.89      182.02      6.63 o 
   7   2  10      411.16      389.47      9.43 o 
   8   2  10      492.65      497.45      9.97 o 
   9   2  10        6.47       15.82      5.15 o 
  10   2  10       12.77        9.33      5.17 o 
  11   2  10      333.47      338.33     13.69 o 
  -8   3  10      567.88      594.57     12.60 o 
  -7   3  10      473.14      484.59     10.73 o 
  -6   3  10        5.96        6.14      2.45 o 
  -5   3  10      410.98      396.30      7.87 o 
  -4   3  10      269.17      257.27      6.06 o 
  -3   3  10       95.08       88.40      3.65 o 
  -2   3  10      549.96      511.78      8.83 o 
  -1   3  10       14.39       11.08      2.54 o 
   0   3  10      280.80      298.34      6.55 o 
   1   3  10     1232.75     1192.21     21.47 o 
   2   3  10     2062.51     1879.40     30.31 o 
   3   3  10      364.19      338.55     10.00 o 
   4   3  10     1058.05     1023.20     17.48 o 
   5   3  10       86.68       77.54      4.50 o 
   6   3  10        4.83        2.75      3.45 o 
   7   3  10      765.88      752.61     20.30 o 
   8   3  10        1.70        0.36      3.91 o 
   9   3  10       20.90       19.03      4.94 o 
  10   3  10       82.18       82.50      7.44 o 
  11   3  10       23.07        6.56      5.29 o 
  -8   4  10       25.39       28.64      4.40 o 
  -7   4  10       54.89       64.00      4.78 o 
  -6   4  10       81.61       85.40      4.34 o 
  -5   4  10       18.16       16.26      2.62 o 
  -4   4  10      446.82      441.53      9.96 o 
  -3   4  10     1948.50     1969.63     26.45 o 
  -2   4  10      100.95      112.96      4.35 o 
  -1   4  10      320.37      299.86      7.59 o 
   0   4  10      493.91      481.24      9.80 o 
   1   4  10       12.64       20.74      4.84 o 
   2   4  10     2109.88     2130.59     33.40 o 
   3   4  10     1831.61     1676.75     27.81 o 
   4   4  10      995.45      974.61     15.46 o 
   5   4  10      711.82      696.62     12.74 o 
   6   4  10       19.82       18.62      3.25 o 
   7   4  10      208.73      207.67      7.12 o 
   8   4  10       20.57       28.14      9.33 o 
   9   4  10       44.70       50.53      6.10 o 
  10   4  10        0.24       -1.90      8.39 o 
  11   4  10       57.58       60.09      7.31 o 
  -8   5  10      535.27      560.85     12.14 o 
  -7   5  10      422.95      446.43     10.37 o 
  -6   5  10       30.30       22.31      3.52 o 
  -5   5  10      117.54      108.38      4.45 o 
  -4   5  10       58.41       52.36      3.63 o 
  -3   5  10       55.63       61.44      4.35 o 
  -2   5  10     2132.71     2045.68     23.12 o 
  -1   5  10     1070.68     1037.53     15.97 o 
   0   5  10      224.16      246.36      9.53 o 
   1   5  10       17.70       17.58      3.33 o 
   2   5  10     1288.76     1249.17     31.37 o 
   3   5  10      704.57      753.34     22.76 o 
   4   5  10     2735.61     2582.72     32.11 o 
   5   5  10      155.36      135.22      7.74 o 
   6   5  10       28.28       19.82      3.23 o 
   7   5  10       29.98       40.96      3.96 o 
   8   5  10       12.22       15.42      4.33 o 
   9   5  10       79.38       82.17     10.42 o 
  10   5  10      446.76      463.39     15.13 o 
  11   5  10       85.29       86.91     10.49 o 
  -7   6  10      671.46      704.19     13.35 o 
  -6   6  10      678.25      673.20     19.91 o 
  -5   6  10       36.98       40.49      3.63 o 
  -4   6  10       83.58       80.81      4.11 o 
  -3   6  10      216.37      224.81      8.14 o 
  -2   6  10       57.77       55.25      3.28 o 
  -1   6  10      756.02      721.22     10.68 o 
   0   6  10      924.62      928.18     14.60 o 
   1   6  10       28.19       31.42      3.77 o 
   2   6  10     1051.73     1051.74     27.84 o 
   3   6  10     2593.80     2478.67     53.59 o 
   4   6  10      158.02      150.46     10.42 o 
   5   6  10     3552.77     3524.97     51.45 o 
   6   6  10      636.50      615.48     26.83 o 
   7   6  10      261.82      264.17      9.96 o 
   8   6  10      669.90      700.35     18.91 o 
   9   6  10      500.62      484.23     14.49 o 
  10   6  10      282.33      313.46     12.47 o 
  11   6  10       90.33       82.62     11.78 o 
  -7   7  10      225.43      244.06      8.12 o 
  -6   7  10       54.44       55.78      5.56 o 
  -5   7  10      305.58      300.83      7.75 o 
  -4   7  10        8.21        5.78      2.51 o 
  -3   7  10       10.21       11.72      2.53 o 
  -2   7  10     1077.45     1087.47     26.30 o 
  -1   7  10      420.20      418.91      7.82 o 
   0   7  10     1258.17     1224.04     21.83 o 
   1   7  10      483.93      485.72     13.62 o 
   2   7  10       73.94       98.01      8.41 o 
   3   7  10        2.22        5.68      4.54 o 
   4   7  10     1653.60     1577.02     38.23 o 
   5   7  10        0.91       -0.82      2.85 o 
   6   7  10      892.02      860.32     18.21 o 
   7   7  10        2.19       -4.85      3.23 o 
   8   7  10       84.48       81.15      6.36 o 
   9   7  10     1375.43     1350.00     44.82 o 
  10   7  10      851.91      890.20     21.28 o 
  11   7  10       24.26       29.44      6.29 o 
  -7   8  10      254.05      269.32      8.41 o 
  -6   8  10      718.65      729.40     13.09 o 
  -5   8  10       38.45       36.88      3.67 o 
  -4   8  10       61.23       60.89      3.87 o 
  -3   8  10      139.47      139.72      5.09 o 
  -2   8  10        0.64        1.01      2.02 o 
  -1   8  10     1346.33     1371.40     17.01 o 
   0   8  10      400.26      411.12     11.46 o 
   1   8  10      156.96      164.97      6.97 o 
   2   8  10      238.25      225.54     11.94 o 
   3   8  10       70.65       63.38      7.43 o 
   4   8  10      110.92      106.45      8.98 o 
   5   8  10     1839.40     1810.29     43.61 o 
   6   8  10      449.37      510.97     13.46 o 
   7   8  10        0.16       -0.81      3.53 o 
   8   8  10       10.43       22.30      4.85 o 
   9   8  10       23.59       15.50      7.53 o 
  10   8  10       75.56       99.66     12.00 o 
  11   8  10      172.73      166.30     15.16 o 
  -6   9  10      233.89      259.82     12.15 o 
  -5   9  10      529.88      528.63     15.91 o 
  -4   9  10        0.74       -1.53      2.46 o 
  -3   9  10      217.85      204.04      6.04 o 
  -2   9  10      121.86      127.11      5.44 o 
  -1   9  10       35.36       27.27      4.54 o 
   0   9  10       99.59      101.85      5.79 o 
   1   9  10     1108.40     1193.55     21.37 o 
   2   9  10      783.94      742.43     25.77 o 
   3   9  10       78.71       83.69      7.90 o 
   4   9  10      649.10      646.12     21.52 o 
   5   9  10      355.16      384.87     16.68 o 
   6   9  10     1600.99     1650.18     41.89 o 
   7   9  10      868.92      848.33     27.64 o 
   8   9  10      317.20      298.53     17.21 o 
   9   9  10        4.21       -4.27      6.69 o 
  10   9  10      378.93      451.58     22.26 o 
  -6  10  10      196.02      176.55     12.07 o 
  -5  10  10       21.27       20.97      5.50 o 
  -4  10  10       41.46       52.37      6.01 o 
  -3  10  10      363.07      385.28     12.46 o 
  -2  10  10      344.67      334.95      7.42 o 
  -1  10  10      382.25      396.06      9.18 o 
   0  10  10     2697.09     2665.24     56.15 o 
   1  10  10       20.68       12.46      5.19 o 
   2  10  10     2082.50     2154.65     47.95 o 
   3  10  10       74.11       67.92      7.60 o 
   4  10  10      277.14      284.31     14.42 o 
   5  10  10      895.96      941.90     27.97 o 
   6  10  10      963.33      911.64     28.38 o 
   7  10  10       19.31       20.95      7.06 o 
   8  10  10      448.09      410.50     19.50 o 
   9  10  10       29.10        8.64      7.57 o 
  10  10  10       18.67        8.54      7.36 o 
  -5  11  10      207.58      209.61     33.72 o 
  -4  11  10       14.62       17.55      8.17 o 
  -3  11  10      247.37      290.09     17.35 o 
  -2  11  10      155.19      164.58     13.11 o 
  -1  11  10      105.33      104.70      9.88 o 
   0  11  10      391.74      414.53     18.19 o 
   1  11  10     1065.25     1090.20     29.02 o 
   2  11  10      837.78      859.59     24.75 o 
   3  11  10      288.04      267.70     13.65 o 
   4  11  10       49.90       48.18      7.63 o 
   5  11  10       95.46       86.41      9.35 o 
   6  11  10      916.94     1041.82     30.80 o 
   7  11  10      486.64      456.19     20.31 o 
   8  11  10        7.34        3.46      6.25 o 
   9  11  10       15.12       21.25      7.80 o 
  10  11  10       42.77       29.32      9.04 o 
  -5  12  10        1.37       -1.80      5.48 o 
  -4  12  10      946.00      992.89     24.65 o 
  -3  12  10      375.60      361.84     19.53 o 
  -2  12  10        1.41       10.19      6.59 o 
  -1  12  10       26.85       40.51      8.24 o 
   0  12  10      105.18      108.26     10.66 o 
   1  12  10      520.96      576.56     22.06 o 
   2  12  10       36.59       29.18      6.25 o 
   4  12  10       23.36       21.59      6.46 o 
   5  12  10       47.35       67.78      8.41 o 
   6  12  10        6.15        6.59      6.32 o 
   7  12  10      175.86      181.02     13.72 o 
   8  12  10      585.83      613.30     24.48 o 
   9  12  10      102.06      117.11     11.90 o 
  -4  13  10      135.99      159.56     12.78 o 
  -3  13  10      326.90      351.88     14.46 o 
  -2  13  10      403.93      386.73     14.54 o 
  -1  13  10       34.51       36.88      8.84 o 
   0  13  10        9.73       10.02      7.09 o 
   1  13  10        7.45        4.51      5.98 o 
   2  13  10       45.18       40.99      7.83 o 
   8  13  10        1.72        0.84      6.42 o 
  -3  14  10      230.58      220.85     12.44 o 
  -2  14  10       38.81       38.83      7.26 o 
  -1  14  10      426.22      454.12     33.19 o 
   0  14  10        1.62        0.17      4.96 o 
   1  14  10       44.87       44.51     10.19 o 
   2  14  10       32.89       35.67      8.27 o 
  -1  15  10       15.43       26.09      6.28 o 
   0  15  10      112.32      131.22      9.32 o 
   1  15  10      165.85      158.99     20.69 o 
   2  15  10       20.32       19.38      5.61 o 
   3  15  10      287.68      315.61     21.20 o 
   4  15  10      131.67      136.44     12.27 o 
   2  16  10      306.21      303.59     13.25 o 
   3  16  10       13.46        7.48      5.30 o 
   4  16  10      168.04      161.79     13.68 o 
   0  -8  11       53.86       72.46     10.66 o 
   1  -8  11       20.66       24.07      8.24 o 
   2  -8  11        4.83        1.95      6.62 o 
  -2  -7  11      445.53      465.60     20.85 o 
  -1  -7  11      111.53      121.41     11.73 o 
   0  -7  11      115.54      108.30     11.26 o 
   1  -7  11       99.65       95.25     10.93 o 
   2  -7  11        1.90        1.24      6.25 o 
   3  -7  11       11.14       17.48      8.07 o 
   4  -7  11      236.90      296.21     18.29 o 
  -2  -6  11       46.53       40.96      8.66 o 
  -1  -6  11      257.13      243.24     10.44 o 
   0  -6  11      518.83      552.97     14.93 o 
   1  -6  11        0.57        3.41      4.28 o 
   2  -6  11      149.48      141.38     15.10 o 
   3  -6  11        7.79        0.07      5.82 o 
   4  -6  11       14.68       21.59      8.04 o 
   5  -6  11      451.90      484.62     36.60 o 
   6  -6  11      228.61      241.75     11.97 o 
  -5  -5  11      437.31      482.95     15.13 o 
  -4  -5  11      248.75      253.72      8.95 o 
  -3  -5  11       87.54       72.02      5.25 o 
  -2  -5  11      134.88      126.70      5.36 o 
  -1  -5  11       75.60       85.10      5.30 o 
   0  -5  11       64.80       62.58      4.93 o 
   1  -5  11      476.22      486.27     27.79 o 
   2  -5  11      198.22      189.68      9.53 o 
   3  -5  11       10.43       13.19      4.69 o 
   4  -5  11      155.66      144.80      8.63 o 
   5  -5  11       33.75       29.80      5.90 o 
   6  -5  11       77.17       69.70      7.30 o 
   7  -5  11       97.17       99.38      8.36 o 
  -5  -4  11        0.67        0.91      3.42 o 
  -4  -4  11      351.18      319.77      8.53 o 
  -3  -4  11     1145.13     1084.51     12.99 o 
  -2  -4  11      253.74      236.82      6.19 o 
  -1  -4  11        0.47        0.87      2.15 o 
   0  -4  11      315.54      334.41      7.00 o 
   1  -4  11       28.93       28.50      4.58 o 
   2  -4  11      931.03      924.50     25.05 o 
   3  -4  11      484.87      470.64     14.56 o 
   4  -4  11        8.54        5.24      3.39 o 
   5  -4  11      213.62      194.50      7.93 o 
   6  -4  11      228.08      245.28     11.15 o 
   7  -4  11      134.99      123.16      8.81 o 
   8  -4  11       98.97       99.97      8.28 o 
  -6  -3  11      280.71      293.73      9.92 o 
  -5  -3  11      788.05      821.45     16.30 o 
  -4  -3  11      121.38      133.61      7.34 o 
  -3  -3  11      120.97      123.55      4.73 o 
  -2  -3  11      202.37      197.81      4.98 o 
  -1  -3  11        0.04        1.57      2.03 o 
   0  -3  11      105.30      116.76      4.28 o 
   1  -3  11      907.22      897.13     15.48 o 
   2  -3  11      242.54      261.09      8.07 o 
   3  -3  11      273.44      254.69      8.19 o 
   4  -3  11       77.68       65.95      4.29 o 
   5  -3  11      163.68      141.06      6.68 o 
   6  -3  11      201.67      198.90      7.95 o 
   7  -3  11      491.08      521.75     15.96 o 
   8  -3  11        1.63       -2.40      4.58 o 
  -6  -2  11       17.24       17.09      3.65 o 
  -5  -2  11       80.03       79.75      5.54 o 
  -4  -2  11     1301.33     1296.17     18.39 o 
  -3  -2  11      211.35      185.48      5.50 o 
  -2  -2  11        0.15        1.30      2.05 o 
  -1  -2  11       68.16       61.03      3.02 o 
   0  -2  11       77.06       88.43      3.95 o 
   1  -2  11        0.14       -2.24      2.50 o 
   2  -2  11     1133.78     1028.53     16.87 o 
   3  -2  11      317.72      293.28      9.78 o 
   4  -2  11       17.51       10.56      2.89 o 
   5  -2  11       22.26       18.02      3.11 o 
   6  -2  11       15.74        9.05      3.00 o 
   7  -2  11      132.97      125.50      6.59 o 
   8  -2  11      338.10      377.88     13.64 o 
   9  -2  11       31.90       38.45      6.05 o 
  -7  -1  11       87.20       85.00      5.42 o 
  -6  -1  11       11.61        7.88      3.15 o 
  -5  -1  11       78.67       85.10      5.83 o 
  -4  -1  11       66.50       71.32      4.58 o 
  -3  -1  11      103.36      103.46      4.25 o 
  -2  -1  11       23.26       23.91      2.65 o 
  -1  -1  11       81.23       81.56      3.68 o 
   0  -1  11        0.28        0.10      1.93 o 
   1  -1  11      449.18      400.58     11.70 o 
   2  -1  11     1202.16     1159.62     21.35 o 
   3  -1  11       28.21       24.96      3.55 o 
   4  -1  11      626.94      617.36     10.82 o 
   5  -1  11       46.61       49.12      3.68 o 
   6  -1  11        2.23        4.14      2.71 o 
   7  -1  11      134.53      136.28      6.36 o 
   8  -1  11        0.62        2.38      2.93 o 
   9  -1  11      130.21      137.58      7.01 o 
  -7   0  11      449.62      495.42     11.24 o 
  -6   0  11      412.62      424.81     10.06 o 
  -5   0  11       17.08       12.19      2.96 o 
  -4   0  11      150.87      148.49      5.78 o 
  -3   0  11      320.01      320.28      6.95 o 
  -2   0  11        1.04        0.25      2.02 o 
  -1   0  11      501.87      480.39      8.10 o 
   0   0  11       43.84       38.16      5.44 o 
   1   0  11        0.33       -1.92      2.80 o 
   2   0  11     1256.17     1244.07     23.19 o 
   3   0  11     2712.77     2729.00     42.25 o 
   4   0  11      216.20      193.39      6.09 o 
   5   0  11      349.56      365.90      8.08 o 
   6   0  11       32.59       31.74      3.32 o 
   7   0  11      130.15      114.13      5.09 o 
   8   0  11      749.13      753.65     12.77 o 
   9   0  11       67.32       69.80      7.90 o 
  10   0  11        6.97        8.58      5.30 o 
  -7   1  11      187.78      213.40      7.58 o 
  -6   1  11       92.95       97.00      5.28 o 
  -5   1  11      176.65      165.71      5.54 o 
  -4   1  11        8.18        8.33      2.75 o 
  -3   1  11       94.26      100.33      4.70 o 
  -2   1  11      841.76      849.81     11.64 o 
  -1   1  11       23.02       17.55      2.35 o 
   0   1  11       92.14       79.45      3.92 o 
   1   1  11       98.56       97.69      6.05 o 
   2   1  11       17.16       22.05      4.02 o 
   3   1  11     2192.93     2142.85     34.71 o 
   4   1  11     2945.66     2920.03     48.51 o 
   5   1  11       79.17       75.78      4.11 o 
   6   1  11        6.01        6.93      2.71 o 
   7   1  11       23.66       28.43      3.32 o 
   8   1  11      196.07      172.44      6.24 o 
   9   1  11      350.03      352.30     13.01 o 
  10   1  11      323.47      363.18     13.65 o 
  -7   2  11      307.59      318.67      8.95 o 
  -6   2  11        3.65        0.63      2.70 o 
  -5   2  11      354.29      356.30     11.03 o 
  -4   2  11        8.00        3.27      2.78 o 
  -3   2  11      149.51      138.01      5.28 o 
  -2   2  11       54.21       49.91      3.70 o 
  -1   2  11      704.83      649.07     10.72 o 
   0   2  11      129.41      144.63      5.04 o 
   1   2  11       30.85       23.82      8.62 o 
   2   2  11       96.06      109.06     16.44 o 
   3   2  11      979.09      964.81     19.52 o 
   4   2  11     1267.37     1286.54     19.58 o 
   5   2  11     1019.77     1019.61     22.93 o 
   6   2  11       28.99       28.39      3.74 o 
   7   2  11       31.70       34.69      3.43 o 
   8   2  11       19.38       23.57      3.30 o 
   9   2  11      146.91      140.07     10.57 o 
  10   2  11      137.03      155.91      9.48 o 
  -7   3  11       45.01       50.33      4.45 o 
  -6   3  11       32.66       34.24      3.92 o 
  -5   3  11        5.93        2.60      2.34 o 
  -4   3  11      128.03      136.77      5.41 o 
  -3   3  11       67.61       70.73      4.12 o 
  -2   3  11      789.56      769.92     13.93 o 
  -1   3  11      122.18      119.96      5.30 o 
   0   3  11      998.49      967.63     13.68 o 
   1   3  11     1658.75     1585.50     27.20 o 
   2   3  11      146.83      144.19      7.11 o 
   3   3  11      923.23      934.32     18.92 o 
   4   3  11     1590.05     1571.82     22.50 o 
   5   3  11       32.50       28.67      3.68 o 
   6   3  11      735.92      724.72     13.70 o 
   7   3  11      213.89      237.97      7.86 o 
   8   3  11      130.54      128.71      5.34 o 
   9   3  11       34.25       31.84      5.70 o 
  10   3  11      688.71      681.93     35.39 o 
  -7   4  11      416.41      413.08     10.17 o 
  -6   4  11      311.10      335.07      8.75 o 
  -5   4  11       39.51       41.95      3.43 o 
  -4   4  11     1025.61      991.18     13.35 o 
  -3   4  11      123.96      126.19      5.83 o 
  -2   4  11       18.75       16.60      3.10 o 
  -1   4  11     2334.70     2270.29     29.40 o 
   0   4  11     2234.13     2165.66     28.18 o 
   1   4  11       52.20       48.25      6.46 o 
   2   4  11        1.80        6.14      6.05 o 
   3   4  11      264.34      246.68      9.08 o 
   4   4  11       21.62       23.32      4.14 o 
   5   4  11     2764.00     2641.37     33.64 o 
   6   4  11     1202.38     1139.74     30.76 o 
   7   4  11       91.42       82.01      5.03 o 
   8   4  11      251.15      243.97     12.59 o 
   9   4  11       57.13       53.76      6.33 o 
  10   4  11      319.05      327.12     13.19 o 
  11   4  11      239.16      226.81     11.80 o 
  -7   5  11        4.25        3.62      3.24 o 
  -6   5  11      288.37      302.44      8.45 o 
  -5   5  11      464.96      459.99      9.87 o 
  -4   5  11        1.64        3.02      2.54 o 
  -3   5  11      399.37      410.16      9.87 o 
  -2   5  11       16.98       12.68      2.93 o 
  -1   5  11        7.11        5.56      2.57 o 
   0   5  11     3139.18     3113.98     37.70 o 
   1   5  11     2240.07     2156.09     34.35 o 
   2   5  11       51.93       41.42      6.49 o 
   3   5  11     2850.49     2633.94     56.92 o 
   4   5  11      228.53      211.46      8.86 o 
   5   5  11     1114.67     1106.41     21.40 o 
   6   5  11      241.85      248.75      7.92 o 
   7   5  11      137.37      141.23      6.23 o 
   8   5  11      151.99      146.22      8.43 o 
   9   5  11        0.78       -4.16      4.11 o 
  10   5  11      282.06      275.11     12.12 o 
  11   5  11       21.90       19.86      8.20 o 
  -7   6  11        0.24        0.19      3.18 o 
  -6   6  11       61.20       64.56      4.81 o 
  -5   6  11        0.22       -3.91      2.60 o 
  -4   6  11      478.90      474.08      9.65 o 
  -3   6  11      663.85      628.06     12.48 o 
  -2   6  11       37.68       30.85      3.51 o 
  -1   6  11       59.44       58.87      4.16 o 
   0   6  11      497.85      482.78     10.25 o 
   1   6  11      102.33       99.39      5.86 o 
   2   6  11     2194.42     1994.75     45.46 o 
   3   6  11        3.99        0.84      4.77 o 
   4   6  11     1271.17     1221.23     32.48 o 
   5   6  11     1076.25     1100.16     21.54 o 
   6   6  11      234.72      219.27      9.08 o 
   7   6  11      272.68      292.29     10.66 o 
   8   6  11       84.62       93.75      7.07 o 
   9   6  11        9.94        2.21      7.67 o 
  10   6  11      180.67      147.38      9.35 o 
  11   6  11      170.73      162.18     11.70 o 
  -7   7  11       33.03       33.95      4.35 o 
  -6   7  11        1.49        2.83      3.11 o 
  -5   7  11      188.68      206.27      6.86 o 
  -4   7  11        6.22        8.83      3.39 o 
  -3   7  11      463.80      470.98      9.21 o 
  -2   7  11      618.63      609.32     12.08 o 
  -1   7  11       14.91       22.39      3.21 o 
   0   7  11      470.73      467.22     12.39 o 
   1   7  11     1369.10     1349.77     24.01 o 
   2   7  11      104.02       99.79      8.67 o 
   3   7  11     1142.10     1102.95     30.16 o 
   4   7  11      316.55      270.05     13.75 o 
   5   7  11       14.83       25.69      6.72 o 
   6   7  11     1074.77     1054.76     21.29 o 
   7   7  11      237.82      214.59      9.38 o 
   8   7  11        4.27        2.41      4.05 o 
   9   7  11      563.95      576.61     16.35 o 
  10   7  11       18.66       10.35      5.98 o 
  -6   8  11       48.06       45.76      4.39 o 
  -5   8  11      116.47      115.85      5.54 o 
  -4   8  11      236.57      239.08     14.07 o 
  -3   8  11      151.12      148.81      5.38 o 
  -2   8  11      161.17      153.86     13.48 o 
  -1   8  11      213.04      221.68      6.89 o 
   0   8  11       79.88       92.83      5.76 o 
   1   8  11     1623.49     1565.00     26.79 o 
   2   8  11      311.09      330.08     10.16 o 
   3   8  11      110.81      114.38      9.28 o 
   4   8  11       34.25       42.63      6.96 o 
   5   8  11        1.39        3.93      5.38 o 
   6   8  11        0.12       -1.18      3.83 o 
   7   8  11      313.48      315.08     11.21 o 
   8   8  11     1866.22     1909.33     33.77 o 
   9   8  11      242.84      228.16     15.77 o 
  10   8  11      136.16      137.08     13.25 o 
  -6   9  11      199.22      218.94     14.05 o 
  -5   9  11        0.02        2.19      3.05 o 
  -4   9  11       69.04       59.58      4.11 o 
  -3   9  11      156.18      164.42      5.79 o 
  -2   9  11      113.67      127.59      8.47 o 
  -1   9  11      104.94      103.28      5.04 o 
   0   9  11        2.37        4.22      4.51 o 
   1   9  11        0.98        1.06      2.41 o 
   2   9  11      765.27      494.18     16.84 o 
   3   9  11        5.86        1.04      4.74 o 
   4   9  11      340.76      368.60     16.47 o 
   5   9  11      328.08      319.31     15.53 o 
   6   9  11        1.47        3.43      6.12 o 
   7   9  11      235.44      221.84     14.36 o 
   8   9  11      133.50      149.52     13.25 o 
   9   9  11     2933.82     2921.81     68.79 o 
  10   9  11        4.88       -9.38      6.35 o 
  -5  10  11       16.11       13.06      5.27 o 
  -4  10  11      207.66      226.02     10.65 o 
  -3  10  11       53.49       45.94      4.34 o 
  -2  10  11      588.94      572.63     10.26 o 
  -1  10  11     1211.73     1151.12     59.34 o 
   0  10  11      287.74      325.97     14.76 o 
   1  10  11     1038.04     1061.76     29.15 o 
   2  10  11        7.61       17.21      5.88 o 
   3  10  11       12.64        8.67      5.48 o 
   4  10  11      386.64      391.97     17.28 o 
   5  10  11      777.12      728.02     24.51 o 
   6  10  11       33.78       28.41      7.87 o 
   7  10  11      105.88      109.95     11.30 o 
   8  10  11     1122.47     1217.30     36.65 o 
   9  10  11       16.84        9.55      7.50 o 
  10  10  11      219.92      240.33     17.55 o 
  -5  11  11      177.94      164.14     14.79 o 
  -4  11  11       30.52       28.51      8.64 o 
  -3  11  11      399.12      357.07     19.06 o 
  -2  11  11      284.26      302.53     16.95 o 
  -1  11  11       34.43       33.32      7.26 o 
   0  11  11      134.56      154.83     10.86 o 
   1  11  11       59.50       56.86      7.06 o 
   2  11  11      290.26      275.97     13.55 o 
   3  11  11     1032.85      993.78     28.55 o 
   4  11  11     1612.52     1539.23     38.97 o 
   5  11  11      155.30      199.95     12.98 o 
   6  11  11       23.13       21.75      6.89 o 
   7  11  11        0.01        0.40      6.39 o 
   8  11  11      117.40      108.70     12.07 o 
   9  11  11      589.62      583.18     24.61 o 
  -4  12  11       28.21       30.83      9.21 o 
  -3  12  11       10.93       11.33      7.80 o 
  -2  12  11      332.40      371.29     18.96 o 
  -1  12  11     1682.53     1750.14     46.87 o 
   3  12  11      134.91      138.76     10.62 o 
   4  12  11     1269.74     1403.77     36.98 o 
   5  12  11      939.98      963.31     29.55 o 
   6  12  11       22.81       20.11      7.43 o 
   7  12  11       37.19       46.74      8.98 o 
   8  12  11       58.19       63.51      9.99 o 
   9  12  11       10.20       16.27      7.87 o 
  -3  13  11        5.36        7.65      5.91 o 
  -2  13  11       35.73       30.60      8.74 o 
  -1  13  11       66.78       77.84     10.49 o 
   7  13  11        4.58        7.16      6.99 o 
   8  13  11        0.25       -8.78      5.85 o 
  -2  14  11       20.37       15.54      9.63 o 
  -1  14  11      219.46      196.13     13.77 o 
   0  14  11      101.89      133.48     12.81 o 
   0  15  11      107.80      105.34      9.10 o 
   1  15  11      141.79      139.47     13.58 o 
   2  15  11        1.15       -3.29      6.49 o 
   3  15  11       57.35       65.03     10.19 o 
   4  15  11        5.74       14.26      7.40 o 
  -2  -6  12        4.86       -0.58      5.58 o 
  -1  -6  12       63.88       59.68     11.23 o 
   0  -6  12       30.91       37.34      6.57 o 
   1  -6  12        0.32        2.38      7.43 o 
   2  -6  12      334.54      357.04     13.49 o 
   3  -6  12      117.92      125.65     12.84 o 
   4  -6  12        2.20        3.29      6.79 o 
  -3  -5  12       80.44      100.36     10.99 o 
  -2  -5  12       95.64       98.06      6.06 o 
  -1  -5  12      218.30      208.78      8.14 o 
   0  -5  12        0.87       -2.93      3.85 o 
   1  -5  12       30.40       26.93      5.58 o 
   2  -5  12        5.72        6.95      5.61 o 
   3  -5  12      317.77      347.58     16.37 o 
   4  -5  12      428.46      453.12     14.87 o 
   5  -5  12       56.56       72.05      7.50 o 
   6  -5  12        5.14       -0.12      4.77 o 
  -4  -4  12        4.64        0.83      5.80 o 
  -3  -4  12        9.59        6.47      3.56 o 
  -2  -4  12       38.30       40.73      3.43 o 
  -1  -4  12      213.78      209.71      6.11 o 
   0  -4  12      322.84      317.23      9.06 o 
   1  -4  12       92.08       90.78      7.10 o 
   2  -4  12       92.93       95.96      7.33 o 
   3  -4  12      160.15      182.53      9.43 o 
   4  -4  12        1.80        4.35      4.40 o 
   5  -4  12      271.22      315.04     11.75 o 
   6  -4  12       18.50       26.58      4.73 o 
   7  -4  12       39.13       37.36      6.66 o 
  -5  -3  12      264.86      306.39     10.35 o 
  -4  -3  12        6.66       11.21      3.93 o 
  -3  -3  12        1.74       -0.57      2.27 o 
  -2  -3  12       18.12       10.74      2.70 o 
  -1  -3  12        1.41       -2.99      2.10 o 
   0  -3  12      173.86      180.91      5.46 o 
   1  -3  12       86.52       92.11      5.39 o 
   2  -3  12       83.91       71.26      5.26 o 
   3  -3  12      510.39      487.78     11.65 o 
   4  -3  12      596.93      576.68     16.01 o 
   5  -3  12        2.95        7.59      3.72 o 
   6  -3  12      161.79      159.36      7.60 o 
   7  -3  12       11.86       16.58      4.41 o 
   8  -3  12       32.51       18.90      5.89 o 
  -5  -2  12        1.28        2.36      3.58 o 
  -4  -2  12      114.23      100.79      6.12 o 
  -3  -2  12        7.03        3.62      2.30 o 
  -2  -2  12      114.92      107.58      3.98 o 
  -1  -2  12      308.59      330.71      7.04 o 
   0  -2  12      289.38      277.69      6.56 o 
   1  -2  12      245.52      212.07      8.91 o 
   2  -2  12      171.91      177.05      8.40 o 
   3  -2  12       13.11       16.37      3.66 o 
   4  -2  12       15.88       17.97      3.63 o 
   5  -2  12      527.62      524.78     13.12 o 
   6  -2  12       39.61       45.34      4.24 o 
   7  -2  12       23.56       21.21      4.40 o 
   8  -2  12        1.12       -0.09      3.93 o 
  -6  -1  12      337.51      327.52     10.76 o 
  -5  -1  12      484.34      494.13     14.55 o 
  -4  -1  12        9.17        8.65      3.60 o 
  -3  -1  12       73.60       61.94      3.83 o 
  -2  -1  12       85.03      101.05      4.35 o 
  -1  -1  12       16.40       14.82      2.55 o 
   0  -1  12      539.57      503.35      9.82 o 
   1  -1  12      759.33      732.09     16.99 o 
   2  -1  12      124.69      124.46      5.80 o 
   3  -1  12        5.53        9.18      3.22 o 
   4  -1  12      405.02      398.38     10.16 o 
   5  -1  12       14.62       11.81      3.10 o 
   6  -1  12      211.94      216.35      6.97 o 
   7  -1  12       85.51      100.72      5.37 o 
   8  -1  12        0.63       -3.99      3.36 o 
   9  -1  12        4.32        0.14      4.72 o 
  -6   0  12      379.51      405.14     11.67 o 
  -5   0  12       19.87       28.09      4.58 o 
  -4   0  12     1108.74     1099.74     25.88 o 
  -3   0  12       41.66       44.32      3.49 o 
  -2   0  12       29.69       31.17      3.25 o 
  -1   0  12      436.16      428.63     10.12 o 
   0   0  12      475.01      450.39      9.12 o 
   1   0  12      490.07      471.18     14.19 o 
   2   0  12      395.69      372.18     11.63 o 
   3   0  12        1.27       -0.61      3.57 o 
   4   0  12      227.74      218.38      7.58 o 
   5   0  12      180.19      204.69      6.55 o 
   6   0  12      134.62      128.82      5.39 o 
   7   0  12       62.34       59.05      4.40 o 
   8   0  12       45.23       51.11      4.36 o 
   9   0  12        0.16       -2.82      4.78 o 
  -6   1  12       74.42       75.37      6.00 o 
  -5   1  12      187.69      199.28      8.22 o 
  -4   1  12       34.46       29.77      3.71 o 
  -3   1  12      761.76      741.96     12.73 o 
  -2   1  12       11.24        9.37      2.38 o 
  -1   1  12        0.76        1.25      2.28 o 
   0   1  12      200.02      202.91      6.16 o 
   1   1  12      916.51      884.12     18.94 o 
   2   1  12        0.13       -2.13      3.23 o 
   3   1  12        8.11        8.91      6.42 o 
   4   1  12      886.37      860.08     19.00 o 
   5   1  12       56.45       57.35      3.98 o 
   6   1  12      314.46      353.62     13.26 o 
   7   1  12      280.52      282.67      7.65 o 
   8   1  12       19.62       23.52      3.65 o 
   9   1  12       46.84       41.99     10.68 o 
  10   1  12        1.28       -2.03      4.86 o 
  -6   2  12       33.81       29.90      6.58 o 
  -5   2  12       19.32       15.81      4.17 o 
  -4   2  12      656.66      666.64     12.29 o 
  -3   2  12      413.72      437.73      9.42 o 
  -2   2  12       40.67       45.39      4.22 o 
  -1   2  12        3.22        4.05      2.33 o 
   0   2  12        1.14        1.99      2.18 o 
   1   2  12      819.85      804.79     17.72 o 
   2   2  12     2012.03     1932.37     54.57 o 
   3   2  12      730.29      757.87     17.44 o 
   4   2  12      368.31      389.47     12.09 o 
   5   2  12        3.35        5.62      3.11 o 
   6   2  12      106.20       99.93      5.63 o 
   7   2  12      646.86      654.17     11.70 o 
   8   2  12      443.96      465.69      9.92 o 
   9   2  12        2.46       -2.26      4.53 o 
  10   2  12       69.25       78.46     14.68 o 
  -6   3  12       20.33       26.99      4.64 o 
  -5   3  12      115.33      112.08      6.27 o 
  -4   3  12      338.99      314.34      8.20 o 
  -3   3  12      639.78      631.19     13.14 o 
  -2   3  12      159.22      152.62      6.40 o 
  -1   3  12        0.41       -0.68      2.43 o 
   0   3  12       74.19       67.45      3.93 o 
   1   3  12       15.17       21.04      4.88 o 
   2   3  12      153.58      180.75      8.49 o 
   3   3  12     1567.67     1570.67     43.59 o 
   4   3  12       60.97       60.78     11.08 o 
   5   3  12      386.26      394.11      9.87 o 
   6   3  12      811.65      817.87     15.22 o 
   7   3  12      498.77      506.96     11.79 o 
   8   3  12      218.55      214.46      6.71 o 
   9   3  12      419.08      432.51     14.75 o 
  10   3  12       95.87      104.98     17.03 o 
  -6   4  12        3.58        2.70      3.52 o 
  -5   4  12        3.60        6.37      3.49 o 
  -4   4  12      342.52      329.93      9.57 o 
  -3   4  12       96.80       87.32      5.42 o 
  -2   4  12       97.39      110.60      5.50 o 
  -1   4  12      245.30      213.09      7.20 o 
   0   4  12      759.55      708.85     13.34 o 
   1   4  12     1473.29     1414.63     29.18 o 
   2   4  12     2555.07     2519.05     39.88 o 
   3   4  12        7.65        5.56      8.20 o 
   4   4  12     3960.56     3886.83     71.95 o 
   5   4  12      481.66      511.19     11.39 o 
   6   4  12       18.53       14.18      3.56 o 
   7   4  12      441.26      455.79     11.05 o 
   8   4  12      564.53      545.51     10.51 o 
   9   4  12        0.62       -4.70      4.35 o 
  10   4  12      146.44      165.67     10.14 o 
  -6   5  12       24.47       31.01      3.99 o 
  -5   5  12       12.58       10.11      3.68 o 
  -4   5  12        4.96        2.57      3.16 o 
  -3   5  12      399.89      379.65     10.09 o 
  -2   5  12      662.46      638.88     12.82 o 
  -1   5  12      121.82      105.73      5.31 o 
   0   5  12      118.83      123.14      5.58 o 
   1   5  12       48.85       55.21      5.11 o 
   2   5  12      316.92      279.81     14.26 o 
   3   5  12     1406.46     1348.32     35.34 o 
   4   5  12      240.50      243.93     18.63 o 
   5   5  12      532.39      514.78     11.34 o 
   6   5  12       83.64       84.72      7.31 o 
   7   5  12      275.30      270.97      8.56 o 
   8   5  12       16.65       19.80      5.27 o 
   9   5  12     1099.73     1096.41     24.47 o 
  10   5  12      132.15      154.96     12.49 o 
  -6   6  12      227.72      222.34      7.59 o 
  -5   6  12        6.69        5.70      3.70 o 
  -4   6  12       65.93       63.07      4.93 o 
  -3   6  12        8.01        4.13      3.08 o 
  -2   6  12      881.84      858.73     15.40 o 
  -1   6  12     1798.11     1710.16     24.31 o 
   0   6  12      662.14      601.36     12.08 o 
   1   6  12       13.66       10.44      7.65 o 
   2   6  12      132.01      110.05      9.35 o 
   3   6  12       15.18       11.90      5.88 o 
   4   6  12        7.46        9.31      5.61 o 
   5   6  12     1351.57     1366.98     36.68 o 
   6   6  12       30.03       33.08      4.96 o 
   7   6  12      394.82      393.11     12.79 o 
   8   6  12      531.06      521.51     15.25 o 
   9   6  12       18.62        2.10     16.19 o 
  10   6  12      460.46      461.09     15.45 o 
  -6   7  12      366.79      360.80      9.48 o 
  -5   7  12      489.92      499.21     10.77 o 
  -4   7  12       74.28       68.93      5.20 o 
  -3   7  12      254.27      236.92      9.28 o 
  -2   7  12      720.83      683.55     13.43 o 
  -1   7  12      134.86      120.94      5.75 o 
   0   7  12     1356.18     1379.37     30.81 o 
   1   7  12      171.68      178.53      9.60 o 
   2   7  12       80.40       72.76      5.61 o 
   3   7  12       17.69        4.77      5.48 o 
   4   7  12      476.95      471.22     18.73 o 
   5   7  12      113.65      113.88     10.29 o 
   6   7  12      516.31      531.71     29.50 o 
   7   7  12        7.54        4.17      4.07 o 
   8   7  12       23.88       17.66      4.89 o 
   9   7  12      524.48      527.54     24.49 o 
  10   7  12       94.99       89.05      7.97 o 
  -6   8  12       66.93       71.39      5.19 o 
  -5   8  12      209.22      196.88      7.18 o 
  -4   8  12      228.68      244.41      8.53 o 
  -3   8  12       11.41        8.70      3.29 o 
  -2   8  12      849.14      827.31     15.10 o 
  -1   8  12      512.67      549.27     11.61 o 
   0   8  12        3.87        2.40      3.97 o 
   1   8  12      116.79      133.62      7.20 o 
   2   8  12        7.71        6.95      3.20 o 
   3   8  12      153.74      162.43     11.40 o 
   4   8  12      295.21      269.82     14.29 o 
   5   8  12      955.94      944.96     28.95 o 
   6   8  12       25.62       14.05      6.66 o 
   7   8  12       48.93       37.19      5.46 o 
   8   8  12        9.34        3.88      6.96 o 
   9   8  12      115.16      113.54     12.20 o 
  10   8  12      520.08      514.12     24.21 o 
  -5   9  12      460.72      462.83     10.53 o 
  -4   9  12       24.38       21.91      4.42 o 
  -3   9  12       28.67       33.15      5.78 o 
  -2   9  12      230.94      222.12      7.61 o 
  -1   9  12        4.53        0.81      2.83 o 
   0   9  12      230.54      226.29      8.92 o 
   1   9  12       38.29       49.31      9.88 o 
   2   9  12       41.49       38.38      4.51 o 
   3   9  12      195.62      163.13      7.70 o 
   4   9  12       33.66       40.11      7.09 o 
   5   9  12      243.86      231.59     14.42 o 
   6   9  12      644.81      621.24     23.17 o 
   7   9  12      190.63      203.18     14.76 o 
   8   9  12        6.37        5.48      6.96 o 
   9   9  12        3.18        3.43      7.40 o 
  10   9  12        6.83       15.57      8.37 o 
  -5  10  12      150.13      166.50     10.02 o 
  -4  10  12      370.30      367.35     19.10 o 
  -3  10  12        2.47        3.45      3.20 o 
  -2  10  12       14.69       19.42      4.17 o 
  -1  10  12        2.66        2.36      3.44 o 
   0  10  12       63.84       74.94      5.73 o 
   1  10  12       71.58       72.56      8.14 o 
   2  10  12        3.25        3.50      5.08 o 
   3  10  12        0.90       -6.96      4.64 o 
   4  10  12      165.22      178.50     12.57 o 
   5  10  12      197.75      206.88     13.85 o 
   6  10  12       62.28       43.64      8.20 o 
   7  10  12      958.67      959.11     31.20 o 
   8  10  12      638.91      636.20     25.49 o 
   9  10  12      156.71      185.46     14.86 o 
  -4  11  12       21.48       25.45      8.54 o 
   0  11  12        3.49       -2.76      4.74 o 
   1  11  12      634.71      602.14     21.05 o 
   2  11  12      220.21      217.30     12.78 o 
   3  11  12      259.51      265.55     14.12 o 
   4  11  12       55.45       51.51      7.97 o 
   5  11  12        7.61        9.48      6.76 o 
   6  11  12      582.57      616.77     23.94 o 
   7  11  12        6.16        5.58      6.69 o 
   8  11  12      133.83      144.81     13.52 o 
   9  11  12        7.23       13.45      8.17 o 
   3  12  12        0.32       -4.00      5.41 o 
   4  12  12      135.34      164.48     12.51 o 
   5  12  12        0.21       -7.13      5.78 o 
   6  12  12      360.36      334.84     17.89 o 
   7  12  12      773.31      745.27     27.44 o 
   8  12  12      242.43      280.34     17.92 o 
   6  13  12       86.31       98.38     10.93 o 
   7  13  12        5.25       -7.30      6.66 o 
  -1  -5  13       95.01      101.13      6.54 o 
   0  -5  13      136.84      148.48      7.45 o 
   1  -5  13      237.03      231.69     10.88 o 
   2  -5  13        0.11       -0.30      6.39 o 
   3  -5  13       40.75       39.33      6.47 o 
   4  -5  13        2.06        3.96      5.00 o 
  -3  -4  13       28.41       33.53      4.57 o 
  -2  -4  13       30.23       23.62      3.33 o 
  -1  -4  13       98.13      112.14      6.44 o 
   0  -4  13       13.24       16.62      4.19 o 
   1  -4  13      181.48      182.65     10.05 o 
   2  -4  13      651.28      728.36     43.26 o 
   3  -4  13       83.38       83.63      7.47 o 
   4  -4  13        0.05       -1.66      4.38 o 
   5  -4  13       67.79       66.83     18.07 o 
  -3  -3  13       59.38       56.22      5.28 o 
  -2  -3  13        1.91        1.19      2.47 o 
  -1  -3  13       77.82       69.75      4.13 o 
   0  -3  13      311.29      315.97      7.43 o 
   1  -3  13      408.15      407.02     10.79 o 
   2  -3  13        1.16        7.54      3.65 o 
   3  -3  13      195.78      203.26      9.98 o 
   4  -3  13       44.95       50.10      6.26 o 
   5  -3  13       10.80       15.78      5.29 o 
   6  -3  13       68.05       79.24      6.12 o 
  -4  -2  13      484.87      498.88     12.83 o 
  -3  -2  13      219.71      228.31      6.54 o 
  -2  -2  13      169.66      178.60      5.78 o 
  -1  -2  13        8.74       12.51      2.81 o 
   0  -2  13       43.17       46.26      3.61 o 
   1  -2  13      440.53      408.62     14.52 o 
   2  -2  13     1197.50     1179.98     24.86 o 
   3  -2  13       14.66       12.89      4.85 o 
   4  -2  13       76.55       66.32      5.38 o 
   5  -2  13       21.94       26.16      4.28 o 
   6  -2  13       58.38       64.60      5.69 o 
   7  -2  13      268.85      303.70     12.98 o 
  -5  -1  13       15.35       18.53      4.39 o 
  -4  -1  13       28.38       29.86      4.51 o 
  -3  -1  13      540.93      592.70     10.57 o 
  -2  -1  13       27.78       36.84      3.44 o 
  -1  -1  13       77.69       71.52      5.46 o 
   0  -1  13       66.27       69.12      4.39 o 
   1  -1  13      104.38      108.35      5.88 o 
   2  -1  13      422.05      419.85     10.69 o 
   3  -1  13     1011.84     1007.28     17.72 o 
   4  -1  13       35.62       43.20      4.54 o 
   5  -1  13      645.31      677.77     12.50 o 
   6  -1  13        5.88        2.93      3.05 o 
   7  -1  13       44.84       48.31      5.15 o 
   8  -1  13      194.14      216.78     10.43 o 
  -5   0  13        1.44       -5.58      3.92 o 
  -4   0  13       61.68       63.70      5.36 o 
  -3   0  13       67.30       70.91      4.66 o 
  -2   0  13      261.80      268.69      6.81 o 
  -1   0  13      102.00       98.07      6.91 o 
   0   0  13        7.59       13.93      2.96 o 
   1   0  13       10.33       10.65      6.14 o 
   2   0  13      780.45      756.43     18.04 o 
   3   0  13      270.18      222.38      9.89 o 
   4   0  13      816.88      784.29     15.10 o 
   5   0  13       83.11       79.12      4.75 o 
   6   0  13      282.78      302.23      8.33 o 
   7   0  13       99.45      103.62      6.08 o 
   8   0  13      272.22      268.46      8.22 o 
  -5   1  13        9.05        7.96      4.02 o 
  -4   1  13        6.62        4.91      3.62 o 
  -3   1  13      445.94      461.59     10.26 o 
  -2   1  13      495.55      511.38     10.56 o 
  -1   1  13       10.01        1.76      2.73 o 
   0   1  13      424.15      398.10      8.88 o 
   1   1  13        0.10        4.37      3.62 o 
   2   1  13       35.72       32.83      5.15 o 
   3   1  13      989.70     1011.14     21.66 o 
   4   1  13      239.33      227.96     12.39 o 
   5   1  13      853.30      830.54     13.64 o 
   6   1  13        9.84        6.78      2.98 o 
   7   1  13      126.27      129.86      5.76 o 
   8   1  13       23.62       19.16      3.78 o 
   9   1  13      363.61      347.23     13.88 o 
  -5   2  13      480.44      485.32     14.22 o 
  -4   2  13       97.40       93.78      6.01 o 
  -3   2  13       51.99       60.92      4.49 o 
  -2   2  13      282.18      295.82      9.09 o 
  -1   2  13     1107.44     1071.79     15.91 o 
   0   2  13      143.42      124.69      5.22 o 
   1   2  13       83.17       85.02      6.31 o 
   2   2  13      114.55       97.08      6.72 o 
   3   2  13       33.36       33.88      4.97 o 
   4   2  13     1823.86     1836.22     32.44 o 
   5   2  13      497.18      479.63     14.00 o 
   6   2  13        7.71        5.88      2.96 o 
   7   2  13        0.62       -4.51      3.38 o 
   8   2  13       69.71       67.73      5.14 o 
   9   2  13       10.69        3.32      5.36 o 
  -6   3  13      476.87      526.39     14.02 o 
  -5   3  13        1.42        4.32      3.58 o 
  -4   3  13      219.94      220.99     11.52 o 
  -3   3  13        0.84        4.86      5.03 o 
  -2   3  13      110.33       94.28      5.87 o 
  -1   3  13       78.54       80.33      5.17 o 
   0   3  13      478.57      460.83     11.87 o 
   1   3  13       86.02       91.11      5.28 o 
   2   3  13       36.12       36.20      4.90 o 
   3   3  13      150.68      155.78     16.84 o 
   4   3  13        0.74        1.35      6.67 o 
   5   3  13       74.64       71.58     10.91 o 
   6   3  13      599.60      613.08     13.38 o 
   7   3  13        8.99       12.43      3.28 o 
   8   3  13        1.79        0.23      2.90 o 
   9   3  13      170.23      186.24     10.41 o 
  -6   4  13        9.90       10.82      4.20 o 
  -5   4  13      114.77      120.97      6.76 o 
  -4   4  13       17.13       14.53      3.83 o 
  -3   4  13        0.08       -2.86      5.40 o 
  -2   4  13      440.22      401.94     10.39 o 
  -1   4  13      192.71      197.29      7.67 o 
   0   4  13       28.61       25.84      3.54 o 
   1   4  13      386.75      392.52     12.13 o 
   2   4  13       41.95       38.85      5.13 o 
   3   4  13       49.64       44.22      5.48 o 
   4   4  13       16.32        8.61      4.34 o 
   5   4  13      709.75      709.07     17.41 o 
   6   4  13       55.75       49.35      5.10 o 
   7   4  13      644.84      680.63     17.14 o 
   8   4  13       46.51       43.95      4.18 o 
   9   4  13        8.37        5.11      5.55 o 
  10   4  13      481.27      499.46     26.02 o 
  -5   5  13      197.44      202.94     10.46 o 
  -4   5  13        4.27        5.34      3.59 o 
  -3   5  13      193.66      193.75      8.17 o 
  -2   5  13       49.73       51.16      4.56 o 
  -1   5  13      259.64      226.66      7.83 o 
   0   5  13      399.53      415.95     10.28 o 
   1   5  13      115.85      116.68      7.20 o 
   2   5  13      254.27      277.79     14.73 o 
   3   5  13       19.11       10.29      5.72 o 
   4   5  13      350.61      354.50     11.98 o 
   5   5  13        2.01        1.61      3.99 o 
   6   5  13      865.08      833.01     15.75 o 
   7   5  13       14.79       15.17      4.03 o 
   8   5  13      208.49      218.61     14.14 o 
   9   5  13       29.92       28.31      6.01 o 
  10   5  13       42.23       43.77      7.10 o 
  -5   6  13      154.77      142.08      7.29 o 
  -4   6  13      707.26      707.66     14.93 o 
  -3   6  13        9.55       14.03      3.70 o 
  -2   6  13       76.96       87.43      5.49 o 
  -1   6  13        9.10        8.65      3.38 o 
   0   6  13       92.67       87.12      5.17 o 
   1   6  13     1954.16     1899.03     33.98 o 
   2   6  13      725.24      693.53     23.54 o 
   3   6  13      236.81      225.44     13.42 o 
   4   6  13       16.00       11.03      5.95 o 
   5   6  13       51.02       51.11      8.00 o 
   6   6  13      457.48      451.41     13.84 o 
   7   6  13      765.94      784.08     19.15 o 
   8   6  13      344.01      343.11     15.13 o 
   9   6  13       37.68       47.19      6.68 o 
  10   6  13       57.86       57.75      7.54 o 
  -5   7  13       11.28       12.18      5.91 o 
  -4   7  13       32.74       30.36      4.35 o 
  -3   7  13      775.22      756.51     20.78 o 
  -2   7  13      220.29      220.52      7.99 o 
  -1   7  13       30.37       37.50      4.26 o 
   0   7  13      272.41      278.73     15.57 o 
   1   7  13      385.06      336.46     11.16 o 
   2   7  13      219.86      221.35     20.19 o 
   3   7  13       34.58       27.27      6.79 o 
   4   7  13       15.48       14.32      6.25 o 
   5   7  13      354.87      358.31     17.62 o 
   6   7  13      124.42      130.62     12.00 o 
   7   7  13       28.54       27.41      5.28 o 
   8   7  13      282.51      282.68     11.75 o 
   9   7  13       82.06       62.61      7.48 o 
  10   7  13       20.87       15.26      6.14 o 
  -5   8  13       76.57       88.10      6.28 o 
  -4   8  13      221.13      227.31      8.60 o 
  -3   8  13       26.43       30.20      4.34 o 
  -2   8  13     2276.30     2190.13     30.30 o 
  -1   8  13      629.25      659.10     13.57 o 
   0   8  13       33.56       45.35      8.94 o 
   1   8  13       64.10       57.41      8.69 o 
   2   8  13       29.27       29.94      9.40 o 
   3   8  13      215.11      220.66     13.52 o 
   4   8  13      203.44      152.11     11.57 o 
   5   8  13        3.41       -4.44      5.14 o 
   6   8  13      467.49      439.71     19.77 o 
   7   8  13      411.02      397.42     13.25 o 
   8   8  13      156.28      155.33     13.84 o 
   9   8  13        2.31       -0.73      4.91 o 
  -4   9  13      254.48      279.27     12.95 o 
  -3   9  13      616.91      606.83     17.80 o 
  -2   9  13      111.08      114.39      6.18 o 
  -1   9  13      208.92      189.20      8.97 o 
   0   9  13        2.11        5.93      3.90 o 
   1   9  13       13.86        9.38      5.61 o 
   2   9  13      234.73      217.99     26.16 o 
   3   9  13      392.71      369.33     33.71 o 
   4   9  13      367.09      356.56     16.88 o 
   5   9  13       15.40       13.55      6.83 o 
   6   9  13        1.04        0.91      6.05 o 
   7   9  13       52.95       32.18      8.30 o 
   8   9  13      244.80      230.08     16.44 o 
   9   9  13      984.60     1087.55     36.48 o 
  -4  10  13        8.58        3.52      4.45 o 
  -3  10  13       12.35       16.46      6.77 o 
  -2  10  13      537.68      547.58     12.46 o 
  -1  10  13      441.26      491.79     14.04 o 
   0  10  13        3.24        2.87      3.64 o 
   1  10  13       17.24       20.13      4.38 o 
   2  10  13       57.27       44.82      7.36 o 
   3  10  13      171.45      127.06     11.06 o 
   4  10  13     1546.38     1473.47     39.10 o 
   5  10  13      265.64      271.40     16.04 o 
   6  10  13       11.18       13.79      6.99 o 
   7  10  13       25.23       19.53      7.60 o 
   8  10  13      139.91      160.55     14.16 o 
   9  10  13      324.99      384.98     20.95 o 
  -1  11  13      327.88      349.87     17.11 o 
   0  11  13      186.46      234.82     13.99 o 
   1  11  13      324.02      349.54     16.41 o 
   2  11  13       10.67        9.85      5.95 o 
   3  11  13      574.83      539.74     21.05 o 
   4  11  13       59.35       63.95      9.31 o 
   5  11  13      529.39      536.48     21.85 o 
   6  11  13       24.02       32.85      8.67 o 
   7  11  13        2.76        1.14      6.32 o 
   8  11  13      166.53      156.75     14.29 o 
   2  12  13       47.55       35.44      7.23 o 
   3  12  13       82.67       84.32      9.25 o 
   4  12  13      908.74      921.12     29.25 o 
   5  12  13      351.97      345.84     18.12 o 
   6  12  13       73.40       88.53     10.52 o 
   7  12  13      117.82      132.94     12.61 o 
   8  12  13        3.81        8.78      7.60 o 
   5  13  13      506.10      550.20     22.56 o 
   6  13  13      493.34      589.84     23.77 o 
   7  13  13        0.53       -9.03      6.02 o 
   0  -4  14        1.82       -0.76      3.65 o 
   1  -4  14        2.02       -0.68      4.04 o 
   2  -4  14       56.03       66.39      7.31 o 
   3  -4  14       63.32       63.15      7.01 o 
  -2  -3  14       49.98       63.01      4.26 o 
  -1  -3  14      145.54      163.01      6.81 o 
   0  -3  14      341.71      375.38     14.30 o 
   1  -3  14       93.65       94.86      5.53 o 
   2  -3  14       33.02       25.03      5.76 o 
   3  -3  14      290.81      321.61     25.20 o 
   4  -3  14       35.28       38.23      6.72 o 
   5  -3  14      230.85      223.32     11.39 o 
  -3  -2  14       23.41       16.70      4.47 o 
  -2  -2  14      149.55      131.26      5.41 o 
  -1  -2  14      171.21      189.24      7.15 o 
   0  -2  14        2.65        5.38      2.72 o 
   1  -2  14      468.86      466.88     13.49 o 
   2  -2  14      102.87       91.11      6.00 o 
   3  -2  14      182.05      157.18      7.30 o 
   4  -2  14      548.40      555.47     32.21 o 
   5  -2  14      149.03      165.52      9.54 o 
   6  -2  14       58.58       64.17      5.85 o 
  -3  -1  14       47.89       48.79      4.58 o 
  -2  -1  14       23.97       18.30      3.72 o 
  -1  -1  14       22.90       27.76      3.92 o 
   0  -1  14      416.54      434.94      9.19 o 
   1  -1  14      143.54      155.52      7.31 o 
   2  -1  14       21.14       19.77      4.15 o 
   3  -1  14       52.37       54.32      5.07 o 
   4  -1  14        9.19        8.22      3.76 o 
   5  -1  14      114.00      118.75      6.64 o 
   6  -1  14       78.87       97.09      5.65 o 
   7  -1  14        8.72        5.92      4.27 o 
  -4   0  14      361.05      386.93     11.60 o 
  -3   0  14        9.09       16.87      4.16 o 
  -2   0  14        9.56        4.62      3.10 o 
  -1   0  14       42.98       39.95      4.10 o 
   0   0  14       40.21       42.28      4.01 o 
   1   0  14     1482.01     1424.90     23.00 o 
   2   0  14      475.11      459.17     14.27 o 
   3   0  14       13.24        6.77      6.21 o 
   4   0  14        6.36        2.15      3.54 o 
   5   0  14        0.77        1.85      3.35 o 
   6   0  14        5.13        8.86      3.34 o 
   7   0  14      436.31      481.38     10.92 o 
  -4   1  14       93.35      103.47      6.92 o 
  -3   1  14      600.36      619.87     14.27 o 
  -2   1  14        3.01        3.28      3.48 o 
  -1   1  14        3.05       -0.16      2.91 o 
   0   1  14      197.26      200.14      9.32 o 
   1   1  14       49.54       54.43      4.99 o 
   2   1  14      198.00      186.66      9.24 o 
   3   1  14       30.71       24.04      5.22 o 
   4   1  14       10.27       13.71      4.77 o 
   5   1  14        2.57        4.17      3.40 o 
   6   1  14      479.56      486.13     10.63 o 
   7   1  14       14.68       15.40      4.79 o 
   8   1  14      265.44      266.32      8.45 o 
  -4   2  14      373.43      364.20     11.13 o 
  -3   2  14        8.48       11.84      3.85 o 
  -2   2  14      246.77      261.27      9.06 o 
  -1   2  14       30.17       33.56      3.86 o 
   0   2  14      185.30      180.04      6.54 o 
   1   2  14      151.91      160.82      7.64 o 
   2   2  14       57.98       64.94      6.26 o 
   3   2  14       39.20       46.44      5.70 o 
   4   2  14        9.66        9.02      4.42 o 
   5   2  14       30.74       30.38      5.29 o 
   6   2  14       32.97       25.86      3.72 o 
   7   2  14      598.97      620.96     15.53 o 
   8   2  14       26.28       25.72      3.94 o 
  -5   3  14        3.48        5.27      4.19 o 
  -4   3  14       14.44       17.31      4.36 o 
  -3   3  14      808.59      886.44     17.45 o 
  -2   3  14      159.07      159.01      7.19 o 
  -1   3  14       27.18       32.65      4.27 o 
   0   3  14      116.39      112.88      7.98 o 
   1   3  14       42.46       36.88      5.05 o 
   2   3  14      141.23      142.53      8.13 o 
   3   3  14      102.08      122.25      7.87 o 
   4   3  14       48.82       55.12      6.01 o 
   5   3  14      136.96      147.02      8.48 o 
   6   3  14      131.64      109.07      6.32 o 
   7   3  14        4.57        5.13      3.24 o 
   8   3  14      422.65      432.82     10.26 o 
   9   3  14      345.11      364.30     30.11 o 
  -5   4  14      211.46      238.82     11.34 o 
  -4   4  14       51.17       60.92      6.90 o 
  -3   4  14        5.23        8.52      3.53 o 
  -2   4  14      781.35      818.98     16.14 o 
  -1   4  14      370.59      376.08     10.49 o 
   0   4  14      102.53       90.40     13.14 o 
   1   4  14       54.72       56.68      6.66 o 
   2   4  14        1.45        2.56      4.09 o 
   3   4  14      376.07      361.28     12.45 o 
   4   4  14      267.52      260.29     10.85 o 
   5   4  14      493.47      515.14     14.89 o 
   6   4  14      624.32      627.02     30.21 o 
   7   4  14      461.63      459.35     16.90 o 
   8   4  14      170.02      185.50      7.00 o 
   9   4  14      487.13      493.29     16.51 o 
  -5   5  14        4.77        6.49      4.09 o 
  -4   5  14        5.65        4.25      3.52 o 
  -3   5  14      292.23      293.42     10.43 o 
  -2   5  14       32.33       34.15      4.29 o 
  -1   5  14      318.68      299.01      9.49 o 
   0   5  14      111.28      109.09      9.90 o 
   1   5  14      250.79      257.12     11.99 o 
   2   5  14      134.27      103.29      9.88 o 
   3   5  14      184.93      184.92     12.84 o 
   4   5  14        6.08        4.67      4.26 o 
   5   5  14        9.00        3.71     10.36 o 
   6   5  14      294.56      284.31     11.29 o 
   7   5  14       10.50        9.18      3.87 o 
   8   5  14      398.64      401.41     11.45 o 
   9   5  14      340.34      362.87     14.27 o 
  -4   6  14        6.51        1.42      3.48 o 
  -3   6  14        3.05        0.58      3.44 o 
  -2   6  14      520.67      473.82     12.04 o 
  -1   6  14       73.45       78.26      5.36 o 
   0   6  14       74.18       59.14      5.88 o 
   1   6  14       14.13       27.28      4.87 o 
   2   6  14      164.26      169.52     13.20 o 
   3   6  14        1.71       -3.73      5.48 o 
   4   6  14      789.22      750.92     26.06 o 
   5   6  14      446.79      404.34     18.86 o 
   6   6  14        2.38       -3.56      5.88 o 
   7   6  14       10.26       -0.12      4.35 o 
   8   6  14       25.61       32.10      7.57 o 
   9   6  14      295.20      285.35     12.50 o 
  -4   7  14       60.54       77.34     12.41 o 
  -3   7  14       88.31       93.65      5.99 o 
  -2   7  14       98.69       98.01      6.20 o 
  -1   7  14     1137.99     1118.83     19.26 o 
   0   7  14     1658.37     1714.60     48.06 o 
   1   7  14      123.32      136.83      8.11 o 
   2   7  14      118.61      127.64      7.82 o 
   3   7  14      144.68      129.85     11.16 o 
   4   7  14       19.09       15.53      7.33 o 
   5   7  14      405.57      416.21     19.13 o 
   6   7  14      110.24       89.40     11.16 o 
   7   7  14       27.87       19.67      5.21 o 
   8   7  14       63.21       58.31      6.93 o 
   9   7  14      113.76      117.28      8.89 o 
  -4   8  14      192.56      198.35     12.90 o 
  -3   8  14      126.82      121.32      6.75 o 
  -2   8  14      185.23      220.12      8.35 o 
  -1   8  14      650.79      670.98     19.13 o 
   0   8  14       70.64       56.88      6.08 o 
   1   8  14      537.15      522.35     14.68 o 
   2   8  14        5.33        0.21      3.98 o 
   3   8  14       21.41       29.79      7.33 o 
   4   8  14      447.29      409.39     18.73 o 
   5   8  14       34.27       46.06      8.88 o 
   6   8  14       23.79       17.62      7.46 o 
   7   8  14      126.70      118.45     11.87 o 
   8   8  14       45.06       50.23      6.81 o 
   9   8  14       72.47       80.35      8.02 o 
  -3   9  14       11.88       11.48      4.09 o 
  -2   9  14      130.50      110.77      6.43 o 
  -1   9  14       13.39       10.18      4.56 o 
   0   9  14      257.99      256.16     10.52 o 
   1   9  14        0.57       -3.52      9.92 o 
   2   9  14      118.30      103.96     14.61 o 
   3   9  14       36.87       41.29      7.33 o 
   4   9  14        0.67       -7.93      5.55 o 
   5   9  14      295.48      317.70     17.42 o 
   6   9  14      199.52      222.24     15.43 o 
   7   9  14        0.31        3.43      6.76 o 
   8   9  14       34.84       57.16     10.46 o 
  -3  10  14        4.06        2.71      3.60 o 
  -2  10  14       28.89       23.70      4.28 o 
  -1  10  14       14.00       13.91      8.37 o 
   0  10  14       67.29       79.50      6.59 o 
   1  10  14      272.91      279.61     17.28 o 
   2  10  14      134.39      149.85     12.00 o 
   3  10  14      253.89      258.42     15.10 o 
   4  10  14        0.67       -2.72      5.72 o 
   5  10  14       23.47       35.51      8.07 o 
   6  10  14      291.59      281.12     16.58 o 
   7  10  14      507.40      563.07     23.97 o 
   8  10  14        2.62       -9.28      6.19 o 
  -1  11  14       17.88       13.79      6.89 o 
   0  11  14       85.19       83.79      9.62 o 
   1  11  14        0.15        6.56      6.35 o 
   2  11  14      592.46      597.00     22.73 o 
   3  11  14      567.26      576.25     22.66 o 
   4  11  14       11.67       15.26      7.20 o 
   5  11  14      239.14      264.14     16.00 o 
   6  11  14      137.02      145.18     13.05 o 
   7  11  14      114.26      118.01     12.71 o 
   8  11  14      292.95      278.86     17.99 o 
   1  12  14      109.05      112.80     10.83 o 
   2  12  14      119.41      125.65     11.60 o 
   3  12  14      481.34      497.21     20.98 o 
   4  12  14      417.52      417.52     19.67 o 
   5  12  14       70.71       72.69     10.22 o 
   6  12  14       79.75       72.66     10.76 o 
   7  12  14       85.39      105.37     12.27 o 
   4  13  14       17.55       21.25      7.77 o 
   5  13  14       43.22       48.99      9.31 o 
   6  13  14       14.29        3.53      7.26 o 
   0  -2  15       26.37       27.73      4.25 o 
   1  -2  15      215.38      216.45     11.19 o 
   2  -2  15       41.44       37.02      5.02 o 
   3  -2  15       67.27       65.05      7.17 o 
   4  -2  15      204.84      202.65     11.14 o 
  -1  -1  15       31.29       30.18      3.63 o 
   0  -1  15       62.34       69.64      4.99 o 
   1  -1  15      108.89      107.70      5.69 o 
   2  -1  15      224.60      240.17     11.98 o 
   3  -1  15      312.46      321.41     13.54 o 
   4  -1  15        1.83        0.25      4.66 o 
   5  -1  15       76.65       71.29      6.09 o 
  -2   0  15      552.93      585.91     13.62 o 
  -1   0  15      107.67      116.76      5.96 o 
   0   0  15        5.32        6.78      3.76 o 
   1   0  15       14.15       23.61      4.41 o 
   2   0  15        1.18        1.33      3.34 o 
   3   0  15      191.70      177.60     12.88 o 
   4   0  15      337.00      368.80     11.13 o 
   5   0  15        5.25        0.46      3.79 o 
   6   0  15       16.38       16.17      4.56 o 
  -3   1  15      141.72      139.54      7.56 o 
  -2   1  15       10.76       10.44      4.04 o 
  -1   1  15      222.93      246.40      9.55 o 
   0   1  15      207.93      202.36      7.28 o 
   1   1  15        2.82        7.91      3.77 o 
   2   1  15       45.80       58.09      6.47 o 
   3   1  15       64.90       71.78      6.93 o 
   4   1  15        0.64       -0.35      3.48 o 
   5   1  15      107.10      126.94      6.84 o 
   6   1  15       34.76       42.25      5.01 o 
   7   1  15       16.86       27.22      6.38 o 
  -3   2  15       21.27       22.26      4.62 o 
  -2   2  15      582.57      596.60     14.22 o 
  -1   2  15      446.04      428.16     11.72 o 
   0   2  15      106.66       98.61      5.40 o 
   1   2  15      229.42      221.85      8.63 o 
   2   2  15        6.04       -0.13      4.05 o 
   3   2  15      149.61      156.93      9.18 o 
   4   2  15       13.08       15.06      4.99 o 
   5   2  15       26.73       22.80      5.38 o 
   6   2  15       11.09       11.12      4.11 o 
   7   2  15       44.96       56.44      4.87 o 
  -3   3  15        1.49       -1.66      3.46 o 
  -2   3  15        0.75        0.11      3.54 o 
  -1   3  15      301.93      308.73     18.10 o 
   0   3  15      315.24      348.49     10.39 o 
   1   3  15       17.65       16.68      4.14 o 
   2   3  15        0.37        4.73      4.29 o 
   3   3  15      308.71      307.85     12.11 o 
   4   3  15       71.66       74.74      6.95 o 
   5   3  15      178.10      180.95      9.90 o 
   6   3  15      198.76      195.06     10.58 o 
   7   3  15        9.43        7.92      3.45 o 
   8   3  15        0.99        1.04      3.39 o 
  -3   4  15       16.29       15.21      4.21 o 
  -2   4  15       13.03        7.60      3.81 o 
  -1   4  15       59.34       59.02      7.51 o 
   0   4  15      186.54      193.35      9.69 o 
   1   4  15      200.48      216.26     23.55 o 
   2   4  15        1.47       -3.25      3.89 o 
   3   4  15        9.01       -0.23      4.31 o 
   4   4  15      119.79      113.77      7.93 o 
   5   4  15       56.44       42.42      6.11 o 
   6   4  15      335.86      351.79     13.85 o 
   7   4  15      349.07      367.22     11.95 o 
   8   4  15       62.58       60.76      5.10 o 
  -3   5  15       39.25       49.07      5.46 o 
  -2   5  15        6.70       10.68      5.19 o 
  -1   5  15       49.53       58.09      5.20 o 
   0   5  15      158.62      172.17     17.01 o 
   1   5  15       10.57       15.77      4.59 o 
   2   5  15      501.01      500.85     19.27 o 
   3   5  15      125.61      118.92     11.30 o 
   4   5  15       43.33       41.92      5.96 o 
   5   5  15      187.28      191.70     14.14 o 
   6   5  15        3.58        9.68      6.44 o 
   7   5  15       61.77       46.95      6.39 o 
   8   5  15      347.40      389.87     11.54 o 
  -3   6  15       39.49       42.00      5.19 o 
  -2   6  15      158.62      160.40      8.18 o 
  -1   6  15        3.68       -4.06      3.06 o 
   0   6  15        0.89       -2.09      3.74 o 
   1   6  15      958.31      982.66     22.23 o 
   2   6  15       64.16       63.83      6.42 o 
   3   6  15      465.90      443.28     20.34 o 
   4   6  15       43.89       47.88      9.08 o 
   5   6  15        0.79       -4.20      5.58 o 
   6   6  15      781.71      754.75     27.74 o 
   7   6  15      644.06      683.41     27.03 o 
   8   6  15        0.29        0.94      7.06 o 
  -3   7  15      177.69      167.95      7.87 o 
  -2   7  15      103.63      111.32      6.61 o 
  -1   7  15      197.20      204.28      8.46 o 
   0   7  15      496.13      484.10     17.05 o 
   1   7  15        1.69       -0.67      4.23 o 
   2   7  15     1255.87     1256.83     28.65 o 
   3   7  15      557.97      551.04     22.80 o 
   4   7  15      201.43      215.99     15.33 o 
   5   7  15       28.33       20.38      7.90 o 
   6   7  15        0.48        2.35      6.69 o 
   7   7  15      434.83      451.58     21.85 o 
   8   7  15      640.64      693.64     22.49 o 
  -3   8  15      703.95      728.35     15.90 o 
  -2   8  15      611.18      639.40     14.68 o 
  -1   8  15       13.58       11.22      4.92 o 
   0   8  15        8.52        7.68      4.57 o 
   1   8  15      683.56      665.91     29.74 o 
   2   8  15        9.99        8.35      4.71 o 
   3   8  15      981.59      967.74     33.27 o 
   4   8  15      545.17      517.75     22.02 o 
   5   8  15       19.78        4.07      7.20 o 
   6   8  15      203.15      195.24     14.66 o 
   7   8  15       43.45       36.38      8.88 o 
   8   8  15       22.12       22.36      8.30 o 
  -2   9  15        0.58        3.14      3.73 o 
  -1   9  15      301.19      293.65     16.73 o 
   0   9  15       65.55       75.85      9.85 o 
   1   9  15       73.41       93.67      7.23 o 
   2   9  15      399.05      424.40     13.73 o 
   3   9  15      140.38      153.25     16.14 o 
   4   9  15      163.00      181.59     14.09 o 
   5   9  15        1.77       -0.10      5.85 o 
   6   9  15        0.38       -6.12      5.68 o 
   7   9  15       27.76       24.61      8.37 o 
   8   9  15      139.76      135.30     13.58 o 
  -2  10  15      365.35      371.25     11.01 o 
  -1  10  15      144.97      138.44      8.51 o 
   0  10  15        4.42        2.90      4.42 o 
   1  10  15       52.96       50.82     18.09 o 
   2  10  15        0.23        4.89      4.35 o 
   3  10  15      555.13      577.50     23.33 o 
   4  10  15      493.67      507.16     21.69 o 
   5  10  15       62.80       54.77      9.58 o 
   6  10  15        0.44       -0.77      7.16 o 
   7  10  15        0.16       -9.28      6.19 o 
  -1  11  15      210.43      241.88     16.04 o 
   0  11  15        4.31       13.31      6.89 o 
   1  11  15      284.96      280.95     16.24 o 
   2  11  15      109.84      114.22     11.20 o 
   3  11  15      105.22      117.21     11.53 o 
   4  11  15      123.46      135.57     12.07 o 
   5  11  15      581.52      646.32     25.42 o 
   6  11  15       27.34       32.21      8.57 o 
   7  11  15       68.22       70.94     10.66 o 
   1  12  15       19.59       11.30      7.33 o 
   2  12  15       38.51       41.25      8.71 o 
   3  12  15      201.73      208.05     14.59 o 
   4  12  15      462.51      451.78     21.01 o 
   5  12  15       26.42       15.94      7.90 o 
   6  12  15      223.60      217.17     15.33 o 
   4  13  15       47.61       43.14      9.41 o 
   0   0  16      163.28      144.96      7.85 o 
   1   0  16      280.93      313.95      9.07 o 
   2   0  16       42.48       37.46      4.97 o 
   3   0  16        0.23       -0.08      3.88 o 
   4   0  16        1.53       -1.98      3.90 o 
  -1   1  16        5.79        6.90      3.63 o 
   0   1  16       23.49       26.97      4.87 o 
   1   1  16       99.05      101.05      9.72 o 
   2   1  16      361.17      382.28     13.89 o 
   3   1  16      119.10      114.19      8.69 o 
   4   1  16        8.37        1.75      3.81 o 
   5   1  16      100.87      104.99      6.85 o 
  -1   2  16        0.04        1.19      3.89 o 
   0   2  16        6.75        4.51      4.06 o 
   1   2  16      358.95      407.78     11.81 o 
   2   2  16        1.63       -4.84      4.28 o 
   3   2  16      363.48      370.28     30.56 o 
   4   2  16       30.43       41.38      6.41 o 
   5   2  16      106.47       89.58      6.35 o 
   6   2  16      179.99      206.03      8.91 o 
  -2   3  16      100.53      119.48     11.12 o 
  -1   3  16      246.48      258.16      9.67 o 
   0   3  16       34.15       41.18     16.32 o 
   1   3  16       15.41       11.70      4.19 o 
   2   3  16      265.51      321.29     10.45 o 
   3   3  16        2.16       -0.14      4.74 o 
   4   3  16        1.14        1.96      4.72 o 
   5   3  16       41.31       45.18      6.57 o 
   6   3  16       34.79       18.31      5.95 o 
  -2   4  16      325.07      311.72     10.56 o 
  -1   4  16       38.89       45.17      5.36 o 
   0   4  16       19.38       15.44      5.08 o 
   1   4  16      415.95      413.01     16.44 o 
   2   4  16       47.17       49.56      6.51 o 
   3   4  16       58.69       56.15      6.69 o 
   4   4  16      360.48      369.29     13.75 o 
   5   4  16      163.06      139.57     15.75 o 
   6   4  16      109.53      109.18      8.44 o 
   7   4  16       54.85       66.66     16.49 o 
  -2   5  16      119.23      132.10      7.42 o 
  -1   5  16      304.16      309.63     10.41 o 
   0   5  16       20.90       16.24      5.05 o 
   1   5  16        0.01        6.70      4.39 o 
   2   5  16      103.50      117.51      8.25 o 
   3   5  16      119.18       96.97     11.67 o 
   4   5  16      101.57       96.97     11.40 o 
   5   5  16      267.01      312.11     12.84 o 
   6   5  16        3.38        2.80      5.38 o 
   7   5  16       22.99       16.69      5.95 o 
  -2   6  16       59.23       62.22      5.79 o 
  -1   6  16        6.94       11.67      3.95 o 
   0   6  16      212.50      227.00     10.91 o 
   1   6  16        3.78        5.87      4.35 o 
   2   6  16        0.29        2.04      4.08 o 
   3   6  16      394.16      385.35     19.40 o 
   4   6  16      776.07      773.58     28.31 o 
   5   6  16       27.44       27.23      8.44 o 
   6   6  16       98.74      112.30     12.44 o 
   7   6  16       32.01       23.10      8.61 o 
  -2   7  16        2.44       -0.38      3.72 o 
  -1   7  16      236.70      253.87      9.39 o 
   0   7  16       15.36        8.67      5.11 o 
   1   7  16      158.67      147.56     14.00 o 
   2   7  16       12.02       18.68      5.15 o 
   3   7  16       43.21       49.14      6.27 o 
   4   7  16      414.46      433.46     20.88 o 
   5   7  16      410.58      411.64     20.41 o 
   6   7  16        5.81        6.72      7.06 o 
   7   7  16       86.14      122.32     12.71 o 
  -1   8  16       20.50       27.54      5.95 o 
   0   8  16      599.54      683.05     18.70 o 
   1   8  16      234.73      256.01     11.47 o 
   2   8  16      119.40      149.29      9.83 o 
   3   8  16        3.92       10.71      4.80 o 
   4   8  16       84.47       89.23     10.96 o 
   5   8  16       70.65       81.64     10.73 o 
   6   8  16      268.46      273.69     17.92 o 
   7   8  16      118.61       99.66     12.24 o 
  -1   9  16       76.60       80.36      7.60 o 
   0   9  16       34.01       26.36      5.71 o 
   1   9  16      182.27      197.68     10.12 o 
   2   9  16      253.73      269.87     19.64 o 
   3   9  16       18.71       17.17      8.04 o 
   4   9  16       61.59       55.01     10.15 o 
   5   9  16      212.97      243.36     16.58 o 
   6   9  16        8.49       15.06      7.87 o 
   0  10  16      388.69      386.75     19.37 o 
   1  10  16       28.01       21.68      5.52 o 
   2  10  16       98.96       90.78      7.46 o 
   3  10  16      408.02      412.04     20.14 o 
   4  10  16       15.21       10.79      7.67 o 
   5  10  16       78.00      102.28     11.94 o 
   6  10  16      192.93      203.31     15.97 o 
   1  11  16       82.08       90.54     10.96 o 
   2  11  16      159.19      146.16     12.71 o 
   3  11  16       49.89       41.05      9.48 o 
   4  11  16       15.29       10.59      7.43 o 
   5  11  16      154.62      139.50     13.01 o 
   1   3  17      253.62      278.01     25.38 o 
   2   3  17       42.35       47.35      5.45 o 
   3   3  17       31.13       30.14      6.28 o 
   4   3  17        1.07       -0.61      5.33 o 
   1   4  17      247.95      255.88     12.04 o 
   2   4  17      154.32      142.98     11.26 o 
   3   4  17      111.03      108.47      8.82 o 
   4   4  17        9.79        2.93      6.46 o 
   5   4  17      146.24      164.93     10.33 o 
   0   5  17        7.17        5.82      7.62 o 
   1   5  17      135.85      143.51      9.36 o 
   2   5  17       83.51       85.30      7.86 o 
   3   5  17      158.25      144.54     13.72 o 
   4   5  17        5.73       13.45      8.47 o 
   5   5  17      146.92      163.22     15.79 o 
   0   6  17      151.43      150.82     12.02 o 
   1   6  17      149.80      140.01     12.17 o 
   2   6  17      119.94      127.90      9.03 o 
   3   6  17      326.68      339.98     32.93 o 
   4   6  17       40.82       26.06      9.08 o 
   5   6  17       62.21       55.34     10.19 o 
   0   7  17       20.37       19.63      5.71 o 
   1   7  17      164.74      193.03     10.61 o 
   2   7  17      379.45      411.31     44.67 o 
   3   7  17        9.03       16.20      5.21 o 
   4   7  17      161.28      179.04     14.69 o 
   5   7  17        6.01        7.73      8.24 o 
   1   8  17        8.37        0.15      4.48 o 
   2   8  17      197.26      226.22     12.05 o 
   3   8  17      737.72      742.12     19.97 o 
   4   8  17       47.17       54.94     10.99 o 
   5   8  17        4.16       -0.54      8.30 o 
   2   9  17      165.09      129.10      9.85 o 
   3   9  17        4.54        9.76      5.20 o 
   4   9  17      413.95      437.11     15.20 o 
                                                 
